# Supplementary material for: Relationships among perceived stress, anxiety, and well-being in Chinese hospital staff: the mediating role of self-efficacy and the moderating role of empathy
Source: Front Psychol. 2026 Feb 11;17:1740682. doi: 10.3389/fpsyg.2026.1740682 (PMC12932178; doi:10.3389/fpsyg.2026.1740682)
Supplement: Supplementary file 1 [file Table_1.xlsx]

## Sheet: Sheet1
No.	Gender	Age	Marital	Occupation	Educational level	Working years	Working hours per week	Income	PSS-1	PSS-2	PSS-3	PSS-4	PSS-5	PSS-6	PSS-7	PSS-8	PSS-9	PSS-10	PSS-Total	GAD-1	GAD-2	GAD-3	GAD-4	GAD-5	GAD-6	GAD-7	GAD-Total	GSES-1	GSES-2	GSES-3	GSES-4	GSES-5	GSES-6	GSES-7	GSES-8	GSES-9	GSES-10	GSES (Self-efficacy)-Total	IRI-1	IRI-2	IRI-3	IRI-4	IRI-5	IRI-6	IRI-7	IRI-8	IRI-9	IRI-10	IRI-11
1	2	2	2	1	2	3	1	2	2	3	2	2	2	2	1	1	2	2	19	2	1	2	2	2	2	2	13	1	1	1	1	1	1	1	1	1	1	10	3	3	2	3	2	2	3	2	2	2	1
2	2	1	1	2	2	2	1	2	1	1	1	1	2	2	1	1	1	1	12	1	0	0	0	0	0	1	2	3	3	4	3	3	3	4	3	3	3	32	3	2	3	2	3	2	2	3	2	3	3
3	1	2	1	1	3	2	3	2	2	2	2	2	2	2	2	2	2	2	20	2	3	3	1	3	2	2	16	1	1	1	1	1	1	1	1	1	1	10	1	1	2	2	2	2	1	2	2	2	1
4	2	2	1	2	2	3	2	2	1	1	0	1	1	1	1	1	0	1	8	0	0	0	0	0	0	0	0	3	3	3	3	3	3	3	2	3	3	29	2	2	1	1	2	2	2	2	2	2	1
5	2	2	2	2	2	4	2	2	2	1	2	3	2	2	2	2	3	1	20	2	1	2	3	2	3	2	15	2	1	1	1	1	1	1	1	1	1	11	2	2	2	3	1	2	2	3	2	2	2
6	2	2	1	2	2	2	2	2	0	3	0	0	0	0	0	0	0	0	3	0	0	0	0	0	0	0	0	2	2	1	1	2	3	2	2	3	2	20	2	3	2	2	2	2	2	2	3	2	2
7	2	2	1	2	2	2	2	2	1	0	1	1	1	0	1	0	2	0	7	1	1	0	0	0	2	0	4	2	3	4	3	3	3	3	3	3	3	30	1	2	2	2	2	2	2	2	1	2	2
8	1	2	2	1	3	2	3	1	2	1	1	3	1	1	2	1	2	3	17	0	2	2	2	1	2	2	11	1	2	1	2	2	1	1	1	1	1	13	2	0	2	1	2	2	2	2	2	2	2
9	2	2	1	2	2	3	2	2	0	0	1	1	1	1	0	1	1	0	6	0	0	1	0	0	0	0	1	3	1	2	2	4	3	3	3	3	3	27	2	2	3	1	3	2	2	3	2	3	2
10	2	2	3	2	2	3	2	2	2	1	2	2	2	2	2	3	2	2	20	2	2	2	2	3	3	2	16	1	1	1	1	1	1	1	1	1	1	10	1	1	2	1	1	1	2	2	1	2	2
11	2	2	1	1	2	2	1	2	2	2	2	2	2	2	2	2	2	3	21	2	2	3	2	0	2	1	12	1	1	1	1	1	1	1	1	1	1	10	2	1	2	1	1	2	1	1	1	2	1
12	1	2	2	1	3	3	2	2	3	3	1	3	2	2	1	3	3	3	24	2	3	2	3	3	2	3	18	1	1	1	1	1	1	1	1	1	1	10	2	2	2	2	1	2	2	2	1	2	2
13	2	2	2	1	3	3	2	2	1	1	2	2	1	2	2	2	3	1	17	3	3	2	2	2	2	2	16	1	2	2	2	1	1	2	1	1	1	14	2	2	2	3	3	2	2	3	2	2	4
14	1	2	1	3	3	2	3	2	1	1	2	1	0	1	2	0	1	1	10	0	0	0	0	0	0	0	0	2	2	2	2	4	3	2	3	3	4	27	2	2	2	2	3	2	2	2	2	2	3
15	2	2	1	1	3	2	2	2	0	0	1	1	1	1	1	1	0	0	6	0	0	0	0	0	0	0	0	3	3	3	4	2	3	3	3	3	3	30	3	2	2	2	2	2	3	2	3	2	3
16	2	2	1	2	2	2	2	2	2	1	1	1	1	2	2	2	1	2	15	1	1	0	0	2	0	1	5	1	1	1	1	1	1	1	1	1	1	10	1	2	2	1	2	1	1	1	2	0	1
17	2	2	1	2	2	2	2	2	2	2	2	2	3	2	2	2	2	1	20	2	1	0	2	1	1	1	8	1	1	1	1	1	1	1	1	1	1	10	2	2	2	1	2	2	2	2	2	2	2
18	2	2	2	2	2	2	2	2	1	1	1	1	1	1	1	1	1	1	10	0	0	0	0	0	0	0	0	2	3	2	2	3	3	3	3	3	3	27	2	2	2	2	3	3	3	2	2	2	2
19	2	2	2	1	3	3	2	2	3	3	1	2	2	2	3	3	1	2	22	1	1	3	3	1	3	2	14	1	1	1	1	1	1	1	1	1	1	10	2	1	3	3	2	3	3	3	3	2	2
20	2	2	1	1	3	2	2	2	2	3	3	3	0	3	3	3	4	3	27	2	3	2	3	2	2	2	16	1	1	1	1	1	2	1	1	1	1	11	1	1	1	2	1	2	0	1	0	1	1
21	2	3	2	1	3	4	3	4	0	1	0	1	0	1	1	1	1	0	6	0	0	0	0	0	0	0	0	2	2	3	2	2	4	2	1	2	3	23	3	3	2	4	2	2	3	2	2	3	3
22	2	2	1	3	2	3	3	2	2	2	1	2	3	3	2	2	2	1	20	1	2	3	3	2	2	2	15	1	1	1	1	1	1	1	1	1	1	10	1	1	1	2	2	1	1	2	1	2	1
23	2	2	1	1	3	2	3	3	0	1	1	1	1	1	1	1	2	1	10	1	0	1	0	0	0	0	2	3	2	1	3	3	3	4	2	3	4	28	2	2	1	2	2	1	1	2	1	2	2
24	2	2	2	2	2	3	1	2	2	1	2	3	1	2	2	2	2	1	18	2	2	1	0	1	2	1	9	1	1	1	1	2	1	1	2	2	2	14	3	3	2	3	2	3	3	3	3	2	3
25	1	2	2	1	3	3	3	3	0	1	1	1	0	1	0	1	1	0	6	0	0	0	0	0	0	0	0	4	2	3	3	3	3	2	3	3	1	27	2	3	2	2	2	2	2	3	2	2	2
26	2	2	1	2	2	2	1	2	4	2	3	3	3	3	3	2	2	2	27	3	3	2	3	3	3	0	17	3	2	2	1	2	2	2	1	2	1	18	1	1	2	2	2	1	2	2	1	2	1
27	2	1	1	2	2	1	1	1	2	2	2	2	2	2	2	2	2	2	20	1	2	1	1	2	1	2	10	2	1	1	1	1	2	1	2	1	2	14	2	3	3	2	2	2	3	2	2	3	3
28	2	2	1	2	2	3	2	2	1	2	2	2	1	1	2	3	2	2	18	3	2	1	3	1	1	1	12	1	1	1	1	1	1	1	1	1	1	10	2	0	2	2	2	2	2	2	2	1	2
29	2	3	2	2	2	4	2	2	2	3	1	2	2	1	2	2	2	2	19	0	1	1	2	1	2	1	8	3	2	2	2	2	2	2	2	2	1	20	2	2	1	1	2	1	1	1	1	2	1
30	2	2	3	2	2	3	2	2	1	3	1	2	2	2	2	2	3	2	20	1	2	1	1	1	1	1	8	1	2	1	1	1	2	2	2	2	3	17	2	3	3	4	2	3	3	3	3	3	2
31	2	2	2	2	2	3	2	2	0	0	0	0	0	0	0	0	0	0	0	0	0	0	0	0	0	0	0	2	2	2	3	2	2	2	3	1	3	22	2	2	3	2	2	3	2	3	2	3	2
32	2	1	1	2	2	1	2	2	1	1	1	1	1	0	0	1	1	1	8	0	0	0	0	0	0	0	0	1	2	2	1	1	1	4	1	1	2	16	3	3	3	3	2	2	3	3	2	3	2
33	2	1	1	2	2	2	2	2	1	2	1	1	2	2	1	1	4	1	16	2	2	2	2	2	2	2	14	1	1	1	1	1	1	1	1	1	1	10	1	0	1	2	1	2	1	1	2	2	1
34	1	2	1	3	3	2	2	2	2	2	1	2	2	2	2	2	2	1	18	2	2	1	2	1	3	1	12	3	2	2	2	2	2	3	2	4	3	25	2	2	2	1	3	2	2	1	2	2	1
35	2	2	1	1	3	1	1	1	2	2	2	2	2	2	2	2	1	1	18	0	2	2	0	0	2	2	8	2	2	2	2	2	2	2	2	3	2	21	1	2	2	2	2	1	2	2	2	2	2
36	2	1	1	3	2	1	2	1	3	2	3	2	2	2	3	2	2	2	23	3	3	1	2	2	2	2	15	1	2	1	2	1	1	1	1	1	1	12	2	1	1	2	1	3	2	1	1	1	2
37	1	4	2	1	2	5	2	3	2	2	2	2	2	2	2	1	2	1	18	0	0	0	0	0	0	0	0	4	4	3	4	4	3	4	3	4	4	37	3	2	2	2	2	2	2	1	1	2	2
38	2	2	1	1	3	2	3	2	2	2	2	2	2	2	2	3	2	2	21	2	3	3	3	3	2	2	18	1	1	1	1	1	1	1	1	1	1	10	2	2	2	2	2	1	0	2	2	2	2
39	1	1	1	1	2	1	3	2	0	0	1	1	0	1	0	2	1	2	8	0	0	0	0	0	0	0	0	3	1	3	3	3	3	3	4	4	3	30	2	2	2	1	2	1	2	1	2	1	1
40	1	1	1	1	2	1	3	2	0	0	0	0	0	0	0	0	0	0	0	0	0	0	0	0	0	0	0	3	2	2	2	2	2	1	1	2	4	21	3	3	2	3	2	2	2	4	2	2	2
41	2	2	1	1	3	3	3	3	2	1	2	2	2	2	2	1	1	1	16	1	2	1	3	1	2	2	12	2	1	1	2	2	2	1	2	2	1	16	1	1	2	2	1	2	1	1	2	2	2
42	1	1	1	1	2	1	2	2	1	1	1	1	0	1	1	0	1	1	8	0	0	0	0	0	0	0	0	3	3	3	4	3	2	3	4	3	2	30	2	1	1	2	1	1	1	2	1	2	2
43	2	1	1	1	2	1	2	2	2	2	2	2	3	2	3	2	3	2	23	3	3	3	2	2	3	3	19	1	1	1	1	1	1	1	1	3	1	12	2	2	1	3	2	2	2	2	2	1	1
44	2	1	1	2	2	1	2	1	2	2	1	2	1	1	2	2	2	3	18	1	1	1	1	3	0	1	8	2	1	2	1	2	2	1	2	1	2	16	2	2	2	3	2	2	2	3	2	2	2
45	1	2	1	1	2	3	2	2	2	2	3	3	2	2	2	2	2	2	22	1	3	2	3	0	2	3	14	1	1	1	1	1	1	1	1	1	1	10	1	2	2	2	2	2	2	2	3	2	2
46	2	2	1	1	2	2	2	2	1	1	1	2	1	1	1	1	1	0	10	0	0	0	0	2	0	0	2	2	1	3	2	2	1	2	3	3	2	21	2	2	1	1	2	1	1	1	1	2	2
47	1	2	3	1	2	3	2	3	2	2	2	3	3	1	1	2	2	2	20	1	1	2	2	2	3	2	13	1	2	2	2	1	2	1	1	1	1	14	2	2	2	3	2	2	2	2	2	2	2
48	2	2	2	1	2	3	2	2	2	1	0	0	1	1	1	1	1	1	9	0	0	0	0	0	0	0	0	4	3	3	4	3	3	3	3	3	4	33	2	2	2	1	2	2	2	2	2	2	3
49	2	2	3	1	2	3	2	2	2	2	2	2	2	1	2	2	1	1	17	1	1	0	0	0	0	0	2	3	3	2	3	2	1	3	2	2	3	24	2	2	3	2	3	3	2	2	2	3	2
50	1	2	1	1	2	2	1	2	1	1	3	2	2	2	1	2	1	1	16	1	1	0	1	0	0	0	3	3	4	3	3	3	1	3	3	3	3	29	1	1	2	2	2	2	2	2	2	2	2
51	2	3	2	2	2	4	3	2	0	2	1	2	1	1	2	2	0	2	13	0	0	0	1	0	1	0	2	3	3	2	3	3	3	3	3	3	3	29	2	3	2	2	1	2	2	2	2	2	2
52	2	2	2	2	2	3	2	1	2	2	2	2	2	2	3	2	2	1	20	2	3	1	2	3	2	3	16	1	1	2	1	2	1	1	1	1	2	13	2	2	2	3	3	3	2	2	3	3	2
53	2	1	1	2	2	3	2	1	3	2	2	2	3	2	2	2	2	3	23	3	2	2	2	1	3	3	16	1	1	2	2	1	1	3	1	4	1	17	1	2	2	2	2	2	2	2	3	2	2
54	2	2	2	2	2	3	3	1	2	2	2	2	2	2	2	2	3	2	21	2	1	2	2	2	2	3	14	2	1	2	1	2	2	2	1	1	1	15	2	2	3	3	3	4	2	2	3	3	2
55	2	2	2	2	2	3	3	1	3	3	3	3	3	3	3	3	3	3	30	2	2	2	2	2	3	2	15	2	1	2	3	2	1	1	1	1	1	15	2	2	2	2	1	2	2	1	2	3	2
56	2	2	3	2	2	4	3	1	2	1	1	2	2	2	1	2	3	2	18	0	0	1	0	0	1	1	3	3	3	4	4	4	3	4	3	3	4	35	1	1	2	2	3	1	2	1	1	0	1
57	2	2	1	2	2	3	3	1	2	2	2	1	2	2	2	2	2	1	18	3	2	1	1	2	1	0	10	1	1	1	2	1	1	1	1	1	1	11	2	2	2	3	2	3	3	2	3	3	2
58	2	2	2	2	2	3	2	2	2	0	2	2	3	2	2	3	2	2	20	1	1	3	2	2	2	2	13	1	1	1	1	1	1	1	1	1	1	10	3	3	2	2	3	2	3	2	2	2	3
59	2	2	2	2	2	3	2	2	2	2	2	2	2	2	2	2	2	2	20	1	0	1	0	2	1	0	5	4	4	3	4	3	4	4	4	3	3	36	2	2	2	2	4	2	2	2	1	2	3
60	2	2	1	2	2	3	2	2	3	2	1	2	2	2	2	4	2	1	21	2	1	3	1	2	2	1	12	2	3	1	3	3	2	2	2	2	3	23	2	2	2	2	2	2	2	4	2	2	2
61	2	2	3	2	2	3	2	2	2	2	2	1	2	3	3	2	2	2	21	1	1	0	2	2	2	2	10	2	1	3	2	2	1	3	2	4	3	23	1	2	2	2	2	2	2	2	2	2	1
62	2	2	1	2	2	3	2	2	1	3	3	3	3	3	3	3	3	3	28	3	1	2	3	3	1	1	14	1	1	2	1	2	1	1	2	1	2	14	3	3	2	3	2	3	3	3	4	3	2
63	2	3	2	2	2	5	2	2	2	2	1	2	3	2	3	2	0	1	18	2	2	1	2	1	2	1	11	1	2	2	2	1	2	2	2	2	1	17	2	1	3	1	2	3	2	2	3	2	3
64	2	2	2	2	2	3	2	2	2	2	1	2	2	2	3	3	2	1	20	3	2	1	2	2	2	2	14	1	1	1	1	1	1	1	1	1	1	10	2	1	1	2	0	1	1	1	2	2	1
65	2	2	1	2	2	2	2	2	1	1	1	2	1	1	2	0	0	2	11	0	0	0	0	0	0	0	0	3	3	4	1	3	4	1	3	4	2	28	2	2	2	2	2	2	1	1	2	2	1
66	2	1	1	2	2	2	2	1	2	2	2	1	2	1	1	2	3	2	18	1	0	0	0	0	1	1	3	1	2	2	3	3	2	3	3	3	2	24	2	2	2	2	2	3	1	2	2	2	1
67	2	2	2	2	2	3	2	1	2	2	3	2	3	2	3	2	2	2	23	2	3	2	1	1	3	2	14	2	1	2	1	1	2	1	3	1	1	15	3	3	3	3	3	3	3	3	4	3	3
68	2	2	3	2	2	1	2	2	2	0	2	2	2	2	2	2	2	2	18	1	1	0	2	1	1	1	7	2	2	2	3	2	3	2	2	2	2	22	1	2	2	3	2	1	1	2	2	3	1
69	2	1	1	2	2	1	2	2	1	0	0	1	0	0	0	0	0	0	2	0	0	0	0	0	0	0	0	3	3	4	2	4	4	4	2	3	2	31	2	3	3	3	3	3	3	2	3	3	3
70	2	1	1	2	2	1	2	2	2	3	1	1	2	2	2	3	1	1	18	3	3	1	3	2	2	3	17	1	1	1	1	1	1	1	1	1	1	10	2	1	0	2	1	2	1	1	2	2	2
71	2	1	1	2	2	2	2	2	3	2	2	2	1	2	2	2	2	2	20	0	2	0	2	1	1	1	7	1	3	1	2	2	3	3	2	2	3	22	3	2	2	2	2	2	1	2	1	2	2
72	2	2	2	2	2	4	1	2	1	2	2	2	2	2	2	1	2	2	18	0	0	0	0	2	0	0	2	2	3	4	2	3	4	2	4	3	3	30	3	2	2	2	2	2	2	2	3	2	3
73	2	2	1	2	2	3	1	2	2	3	2	2	2	2	3	2	2	2	22	1	1	3	3	2	2	2	14	1	1	1	1	1	1	2	2	1	1	12	2	2	2	2	1	2	2	4	4	2	2
74	2	2	2	2	2	3	2	2	1	1	2	1	3	3	2	1	2	2	18	0	1	1	1	0	2	2	7	2	2	2	4	2	2	1	2	3	2	22	3	2	2	2	2	2	2	2	2	2	2
75	2	1	2	2	2	3	2	2	1	1	2	0	2	2	2	2	2	2	16	0	0	1	2	1	0	0	4	2	3	2	2	1	2	2	2	3	2	21	1	2	1	1	1	1	1	1	2	0	2
76	2	2	1	2	1	3	2	2	2	2	1	2	2	2	2	1	2	2	18	0	1	1	1	1	1	1	6	1	2	2	1	1	2	1	3	2	2	17	1	3	2	2	2	2	2	2	2	2	3
77	2	2	2	2	2	4	2	1	0	0	1	2	1	1	1	1	1	1	9	0	0	1	0	0	0	0	1	3	3	4	3	1	2	3	3	2	2	26	3	2	3	2	2	3	3	2	3	3	2
78	2	2	1	2	2	3	2	1	1	1	2	3	2	2	2	2	2	2	19	1	1	0	1	1	0	1	5	3	2	3	4	3	3	3	3	3	3	30	2	2	2	2	2	2	3	2	2	3	2
79	2	2	3	2	2	3	2	2	2	2	2	1	2	2	2	2	2	2	19	3	2	2	3	1	2	2	15	1	1	1	1	1	1	2	1	1	1	11	3	2	2	2	2	2	3	2	2	2	3
80	2	2	2	2	2	3	2	2	3	2	2	1	2	1	2	2	2	1	18	1	1	1	1	1	1	1	7	2	1	1	2	2	1	2	3	2	2	18	2	3	3	1	3	2	2	2	2	2	2
81	2	2	3	2	2	2	2	1	1	2	1	2	2	2	2	2	2	2	18	0	2	0	0	1	0	1	4	3	3	1	3	2	2	3	2	2	2	23	2	2	1	1	2	2	2	2	2	2	2
82	2	1	1	2	2	2	2	2	2	3	1	2	2	2	1	2	2	2	19	1	2	0	1	1	1	1	7	3	3	2	3	3	3	3	2	3	3	28	1	2	2	2	1	2	1	1	2	2	2
83	1	1	1	2	2	1	1	1	1	2	1	1	0	2	1	3	2	3	16	2	1	1	2	1	1	1	9	3	2	3	3	2	1	2	2	2	2	22	1	1	1	2	1	0	1	1	0	2	0
84	2	1	1	2	2	2	2	2	3	2	2	1	2	2	2	2	2	2	20	2	3	2	2	3	2	2	16	1	2	1	1	1	2	1	1	2	1	13	1	1	2	2	2	3	2	3	3	2	2
85	2	2	2	2	2	3	2	2	3	3	3	3	3	3	1	2	2	3	26	3	3	3	1	3	2	3	18	1	1	1	1	1	2	1	1	1	1	11	2	2	1	2	2	2	3	2	2	2	2
86	2	4	2	2	2	5	2	3	2	3	2	2	2	2	2	3	2	2	22	2	1	2	2	3	1	2	13	3	2	1	1	1	1	1	2	1	1	14	2	1	1	1	1	2	1	1	2	1	2
87	2	2	2	2	2	4	2	2	2	2	3	3	1	2	2	1	3	1	20	0	1	1	2	2	2	2	10	4	2	1	2	2	2	1	1	1	2	18	2	3	1	2	3	2	0	2	2	2	1
88	2	2	1	2	2	2	2	2	2	2	1	2	3	2	2	2	3	2	21	2	1	1	0	1	0	1	6	3	4	1	3	1	2	3	3	2	2	24	2	3	1	2	2	3	3	2	2	2	2
89	2	1	2	2	2	2	3	2	2	2	2	2	1	2	3	2	2	2	20	2	1	0	1	2	2	0	8	2	2	1	3	3	2	3	2	2	1	21	2	2	1	2	2	2	2	1	2	2	2
90	2	2	2	2	2	3	3	2	1	1	2	2	2	2	2	2	2	2	18	2	0	2	1	2	2	1	10	4	3	4	3	2	2	3	2	4	3	30	2	1	2	2	1	1	2	1	1	2	1
91	2	2	2	2	3	4	3	2	2	2	2	2	3	2	2	2	2	2	21	1	2	3	1	1	2	2	12	3	3	3	4	4	3	3	3	4	3	33	2	2	1	1	1	0	2	1	1	2	1
92	2	3	2	2	2	4	3	2	1	0	0	0	0	0	1	1	0	0	3	0	0	0	0	0	0	0	0	2	2	3	2	3	2	2	4	2	2	24	2	2	3	2	3	2	3	2	2	2	2
93	2	2	2	2	2	4	1	2	2	1	3	2	3	1	2	2	2	2	20	2	2	1	1	1	2	1	10	2	2	2	2	2	2	2	2	2	2	20	2	2	2	2	2	2	2	2	2	2	3
94	2	2	1	2	2	3	3	1	1	1	2	1	2	1	2	3	1	2	16	0	2	2	1	0	1	2	8	3	1	2	3	2	1	2	2	2	2	20	2	2	2	2	3	2	2	2	1	3	3
95	2	1	1	2	2	2	2	1	2	2	3	2	2	2	2	1	2	2	20	2	2	1	1	2	1	1	10	2	2	1	3	3	3	2	3	3	3	25	2	2	2	2	0	2	2	2	2	2	2
96	2	1	1	2	2	2	2	1	2	2	3	1	2	3	2	3	1	2	21	0	1	1	0	1	3	1	7	1	2	2	2	1	2	1	1	2	1	15	1	1	1	2	1	1	2	2	2	2	2
97	2	3	3	2	2	3	2	2	0	0	0	0	1	0	0	2	0	2	5	0	0	0	0	0	0	0	0	3	2	4	3	1	2	3	3	3	3	27	3	3	4	2	3	3	3	3	4	3	3
98	2	3	2	2	2	4	2	2	2	1	2	2	1	1	2	3	1	3	18	2	2	1	0	0	1	0	6	2	2	2	2	2	2	2	2	2	2	20	2	1	2	2	1	2	1	1	3	2	1
99	2	1	1	2	2	1	2	2	2	1	2	2	3	2	1	2	1	2	18	2	2	2	2	2	2	2	14	3	2	3	2	2	2	2	3	2	2	23	1	2	2	2	1	2	2	2	2	2	2
100	2	2	1	2	2	2	2	2	2	2	2	1	2	1	2	2	1	2	17	2	1	3	1	2	2	2	13	3	2	2	1	2	2	2	2	2	2	20	2	2	2	2	2	2	2	2	3	2	2
101	2	2	1	2	2	2	2	1	1	3	2	2	3	3	3	2	2	3	24	3	3	3	3	3	3	3	21	2	3	2	2	1	1	2	2	1	2	18	2	2	2	2	2	1	2	2	2	2	2
102	2	2	2	2	2	2	2	2	2	3	3	0	1	3	2	2	2	2	20	2	2	0	2	2	1	1	10	2	2	2	2	2	2	2	1	2	2	19	2	2	1	2	0	1	2	2	1	2	2
103	2	2	1	2	2	2	1	2	1	2	3	3	2	2	1	2	2	2	20	2	3	2	1	1	2	1	12	2	3	1	1	2	2	2	2	2	2	19	1	2	2	2	2	2	3	2	2	2	2
104	2	2	1	2	2	2	2	2	2	2	1	2	2	2	4	3	2	3	23	1	2	2	1	2	1	1	10	1	1	1	2	3	2	1	2	1	2	16	1	3	2	1	1	2	1	2	3	2	2
105	2	2	1	2	2	2	2	1	2	2	3	2	3	2	2	3	2	2	23	3	3	3	2	1	2	3	17	3	2	1	1	2	1	1	1	3	1	16	1	1	1	2	2	2	1	2	2	2	2
106	2	1	1	2	2	1	2	1	1	2	2	1	2	2	2	2	1	2	17	2	3	1	2	2	3	1	14	3	1	1	1	1	3	2	2	2	1	17	2	0	1	2	1	1	2	2	1	3	1
107	2	2	1	2	2	2	2	2	1	2	1	2	2	2	2	2	1	2	17	1	0	0	0	0	1	0	2	1	2	2	3	2	3	2	2	2	3	22	2	2	1	2	2	2	3	4	3	2	3
108	2	2	2	2	2	2	2	2	2	2	2	2	1	1	1	2	2	1	16	0	0	0	0	0	0	0	0	4	3	4	2	4	3	4	3	4	3	34	2	3	3	2	3	2	2	2	3	2	3
109	2	2	2	2	2	4	2	2	1	1	1	2	1	2	0	1	1	0	10	1	1	0	1	1	2	1	7	3	3	3	3	3	3	3	3	3	3	30	3	2	1	3	3	2	3	2	2	3	3
110	2	2	1	2	2	2	2	1	2	2	2	2	1	2	2	2	2	3	20	0	1	1	1	1	2	1	7	2	2	1	2	2	3	2	3	1	2	20	2	2	2	2	2	2	2	2	2	2	1
111	2	1	1	2	2	2	2	1	1	3	2	3	2	1	2	2	2	2	20	3	3	2	3	2	3	3	19	3	2	2	2	2	2	2	2	2	2	21	2	2	2	2	2	2	2	2	3	2	2
112	2	2	1	2	2	2	2	1	1	2	0	1	2	1	1	1	1	1	11	2	1	1	2	1	1	0	8	2	2	2	2	2	3	2	2	2	2	21	1	0	2	1	2	3	2	2	0	1	2
113	2	2	1	2	2	2	1	2	1	2	2	2	2	3	1	1	1	2	17	0	0	1	1	0	0	0	2	2	2	3	3	2	2	2	3	2	3	24	3	2	2	2	2	3	2	2	2	2	2
114	2	1	1	2	2	2	3	2	3	2	2	2	2	1	2	1	1	1	17	3	2	0	1	0	0	0	6	1	2	1	2	3	2	2	3	2	2	20	3	2	2	3	2	2	1	3	1	2	3
115	2	2	1	2	2	1	3	1	2	1	1	1	0	1	1	1	1	1	10	0	0	0	0	0	0	0	0	2	3	3	2	2	2	3	2	3	2	24	2	2	2	2	2	2	2	2	2	2	2
116	2	1	1	2	2	2	3	1	2	2	3	2	3	2	2	2	3	3	24	2	2	3	1	1	3	2	14	2	2	2	2	2	2	1	2	2	2	19	2	3	2	1	3	2	3	3	2	2	2
117	2	2	3	2	2	3	2	2	1	1	1	1	1	2	1	0	1	1	10	0	0	0	0	0	0	1	1	2	4	3	3	3	4	3	3	3	2	30	1	1	2	2	2	2	1	1	1	2	2
118	2	2	1	2	2	2	1	1	2	2	2	2	2	1	2	2	2	2	19	1	2	1	1	1	0	1	7	1	1	1	1	1	1	1	1	1	1	10	2	2	3	2	2	3	2	4	2	3	2
119	2	2	2	2	2	3	1	2	2	1	2	1	3	1	4	1	2	1	18	2	1	3	3	1	2	2	14	3	3	2	3	4	2	3	3	4	3	30	1	1	1	1	1	2	1	1	1	1	1
120	1	2	2	1	2	2	2	2	3	1	2	3	1	1	2	2	2	2	19	0	0	3	0	1	2	0	6	3	3	3	3	3	2	3	3	1	3	27	2	2	2	2	2	2	2	2	2	2	2
121	2	2	1	2	1	1	2	1	1	1	1	1	2	0	2	2	2	2	14	0	1	0	0	0	0	0	1	3	1	2	4	2	2	2	2	2	2	22	2	2	2	2	2	2	2	2	2	2	2
122	2	2	1	1	3	2	3	3	2	1	2	1	3	2	2	1	1	2	17	1	2	3	2	2	1	1	12	2	2	1	3	2	2	2	2	3	2	21	2	2	2	3	2	2	3	2	2	2	3
123	2	1	1	2	1	1	2	1	2	0	1	1	1	2	2	0	2	1	12	0	1	0	0	0	0	2	3	2	2	3	3	3	2	3	3	4	2	27	2	4	3	2	3	2	3	3	3	3	2
124	1	3	2	1	2	5	2	3	2	2	2	1	3	2	3	2	2	2	21	2	3	1	1	1	3	2	13	2	2	1	3	2	4	4	2	3	3	26	2	2	2	1	2	1	2	1	2	1	1
125	2	4	2	1	2	5	3	4	2	1	2	1	2	2	1	1	1	2	15	0	0	0	0	0	0	0	0	3	2	2	3	3	3	4	3	3	4	30	3	2	2	3	3	3	2	2	3	3	1
126	2	2	2	2	2	3	2	1	0	0	1	1	1	0	0	0	1	1	5	0	0	0	0	0	0	0	0	3	3	3	4	3	3	3	3	3	3	31	2	1	2	2	2	2	2	2	2	2	2
127	2	3	2	1	2	4	3	3	2	2	2	2	2	2	1	2	2	1	18	0	2	1	0	1	1	1	6	2	2	3	2	2	2	2	2	3	2	22	3	1	2	2	3	1	2	2	2	2	3
128	2	2	2	1	2	3	3	2	3	1	2	2	1	2	3	2	2	2	20	0	1	0	0	0	1	1	3	1	2	2	4	3	2	3	3	3	2	25	3	3	3	3	2	3	2	3	2	2	2
129	2	3	3	1	2	4	3	3	2	1	3	2	3	2	1	2	2	2	20	2	2	3	3	3	2	2	17	1	2	2	1	1	1	3	1	1	2	15	2	2	3	3	2	3	3	3	2	2	3
130	2	2	2	1	2	2	3	2	1	1	1	2	2	1	1	2	1	1	13	1	1	0	0	0	1	0	3	2	2	2	2	2	2	2	2	2	3	21	2	2	2	0	2	2	2	1	1	2	2
131	2	2	2	2	2	4	2	1	2	2	1	1	1	2	2	2	2	2	17	1	1	2	1	1	2	0	8	3	4	2	3	3	3	3	2	3	3	29	3	2	2	3	2	3	2	3	3	2	2
132	1	3	3	1	2	4	2	3	4	2	1	2	2	1	2	2	2	2	20	3	1	3	3	3	2	1	16	2	2	3	2	2	2	1	2	1	3	20	2	2	3	4	2	3	2	3	3	2	2
133	2	2	2	2	2	3	2	2	2	0	1	1	1	0	0	2	2	1	10	0	0	0	0	0	0	0	0	3	4	3	4	4	4	4	2	4	4	36	3	2	2	2	2	3	3	2	2	2	2
134	2	1	1	2	2	1	2	2	2	2	2	1	1	2	1	1	1	2	15	1	1	1	0	0	2	0	5	3	3	2	3	3	2	3	2	2	3	26	3	3	2	2	2	3	3	2	2	2	3
135	2	2	2	2	1	4	1	2	3	0	3	3	2	2	2	2	2	1	20	1	1	0	1	1	0	1	5	2	2	2	2	3	2	2	2	1	2	20	2	2	2	2	2	3	2	1	2	2	2
136	2	2	2	2	2	3	2	2	3	3	3	3	3	2	3	2	3	3	28	3	3	3	3	2	2	3	19	1	1	1	1	2	1	2	1	1	2	13	3	1	2	2	1	1	2	2	2	2	1
137	2	3	2	2	2	5	2	2	0	1	1	1	0	0	1	1	1	1	7	0	0	1	0	0	0	0	1	3	3	4	4	4	4	3	4	4	4	37	1	2	1	2	0	1	2	1	1	1	2
138	2	3	2	2	2	5	2	2	2	2	1	0	2	2	1	1	2	2	15	2	0	0	0	0	1	1	4	3	3	3	3	2	2	2	3	1	2	24	2	2	2	2	2	2	3	2	3	1	2
139	2	3	3	2	2	4	2	2	1	2	1	2	2	2	2	2	2	1	17	1	1	2	3	1	1	0	9	3	3	3	3	3	3	3	2	2	3	28	3	2	2	3	4	3	3	3	3	2	2
140	2	1	2	2	2	2	3	2	2	2	2	2	2	1	2	1	2	3	19	2	0	3	1	2	1	1	10	2	4	2	2	3	3	3	3	3	3	28	1	1	1	2	1	1	1	2	1	2	1
141	2	2	2	2	2	4	2	2	2	2	2	1	1	2	1	2	2	2	17	0	0	0	2	0	0	1	3	2	2	1	2	2	2	1	2	2	1	17	2	2	2	3	2	2	3	2	2	3	2
142	2	2	1	2	2	1	2	2	2	2	2	2	2	2	2	2	3	2	21	1	2	1	3	1	1	1	10	1	1	1	1	2	1	1	1	1	2	12	2	2	2	2	2	2	2	2	2	2	3
143	2	3	2	2	2	4	2	2	1	2	2	3	1	1	1	2	2	2	17	1	1	0	1	1	0	1	5	1	2	1	1	2	2	2	1	1	1	14	2	3	1	3	2	1	2	2	2	2	3
144	1	3	2	1	3	3	2	3	2	2	1	2	2	1	2	2	1	1	16	0	0	0	0	0	0	0	0	3	4	4	2	4	4	4	4	2	3	34	2	2	2	2	2	2	2	3	2	3	2
145	2	2	2	1	3	3	2	2	2	2	2	2	1	2	2	2	1	2	18	1	2	0	1	0	1	0	5	2	2	2	2	2	2	2	2	2	2	20	2	2	3	3	2	1	2	2	2	2	2
146	1	2	2	1	2	2	2	2	1	2	2	2	1	1	1	1	2	2	15	0	0	0	0	0	0	0	0	4	3	4	3	4	3	4	3	3	4	35	1	1	0	2	1	1	1	1	2	1	1
147	1	2	2	1	2	2	2	2	2	3	1	1	1	2	2	1	2	1	16	0	0	0	0	0	0	0	0	3	4	3	2	2	3	3	3	3	4	30	2	2	2	2	2	2	2	2	3	1	2
148	2	3	2	1	3	3	2	3	1	2	1	2	2	1	1	3	1	2	16	2	1	1	1	0	1	1	7	4	4	4	4	4	4	4	4	4	4	40	2	3	3	2	2	2	2	2	3	2	2
149	1	2	1	1	2	2	2	3	3	1	2	2	2	1	2	2	2	2	19	1	1	1	1	0	2	1	7	2	2	1	2	2	2	2	2	2	3	20	3	2	2	3	2	3	1	2	2	2	1
150	1	2	2	1	2	3	2	2	2	2	2	2	1	2	2	2	3	2	20	2	2	2	2	2	1	2	13	1	1	1	4	2	3	3	2	2	2	21	2	2	3	2	3	2	2	2	2	2	2
151	2	2	2	2	2	3	3	2	1	2	3	2	2	1	3	2	2	1	19	2	2	1	1	2	0	1	9	3	3	2	2	2	3	2	2	2	4	25	2	1	2	2	0	2	1	1	1	2	1
152	2	2	2	1	3	4	3	2	3	3	2	3	3	2	3	3	2	3	27	2	2	2	1	3	1	0	11	1	1	1	1	1	1	1	1	1	1	10	1	2	2	2	2	3	1	2	2	1	1
153	1	2	1	1	3	2	3	3	3	3	3	3	3	1	1	2	1	2	22	2	2	3	2	1	2	2	14	3	2	3	2	3	3	2	3	3	3	27	2	3	2	3	2	3	2	2	3	2	3
154	2	2	2	2	2	4	2	2	2	3	2	2	2	2	1	2	2	2	20	0	1	2	1	1	1	0	6	3	2	1	2	2	1	2	1	1	2	17	2	3	3	2	2	2	2	3	2	3	2
155	2	3	3	2	2	4	1	1	2	2	1	1	2	2	2	2	1	2	17	0	0	0	0	0	0	0	0	2	3	2	2	3	1	2	3	1	2	21	2	2	2	2	2	2	2	2	2	3	1
156	2	2	1	2	2	3	2	2	1	2	2	1	2	2	2	2	2	1	17	0	0	0	0	0	0	0	0	2	3	1	2	2	3	3	3	1	2	22	2	2	3	3	2	3	2	2	3	2	2
157	2	3	2	2	2	4	2	1	2	1	2	2	2	2	3	2	2	2	20	1	2	2	2	0	1	2	10	2	2	1	2	2	1	2	1	2	3	18	1	1	3	2	2	3	2	3	2	2	2
158	2	2	1	2	2	2	2	1	1	3	1	2	2	2	2	1	3	2	19	2	1	1	1	1	1	1	8	2	3	2	2	2	2	3	2	2	3	23	2	1	2	2	2	2	1	3	2	2	2
159	2	3	2	2	2	4	2	1	1	1	2	2	2	1	2	2	2	2	17	1	0	1	1	2	1	2	8	2	3	2	2	1	2	4	4	2	4	26	2	2	2	3	3	3	2	2	3	2	2
160	2	1	1	2	2	2	2	2	1	1	2	0	0	1	0	1	1	1	8	0	0	0	0	0	0	0	0	3	4	3	4	4	3	4	3	3	4	35	2	3	2	2	2	2	2	3	2	3	2
161	1	2	1	1	2	1	1	2	0	0	0	2	1	1	1	1	1	1	8	0	0	0	0	0	0	0	0	3	3	2	2	3	4	3	3	4	3	30	2	2	2	3	3	2	2	3	2	4	2
162	1	2	1	1	2	2	2	2	2	2	1	1	1	2	1	1	1	3	15	0	0	0	0	1	1	0	2	3	4	4	4	4	4	3	3	4	3	36	3	4	3	3	2	2	3	3	3	3	4
163	1	2	1	1	2	2	2	2	3	3	3	2	2	3	2	3	3	2	26	2	1	2	2	1	3	2	13	1	1	1	1	1	1	1	1	1	1	10	1	2	1	1	2	1	1	3	2	2	1
164	1	2	2	1	2	2	2	2	1	1	2	1	2	1	2	1	2	3	16	1	0	1	1	0	0	0	3	2	3	3	3	4	3	3	3	3	3	30	3	3	3	3	3	3	2	3	3	2	3
165	1	2	1	1	3	2	2	2	1	2	2	2	2	2	1	2	2	2	18	1	0	0	0	1	1	0	3	3	2	1	2	2	1	1	1	2	2	17	2	2	2	3	2	2	2	2	3	2	3
166	2	2	2	1	3	2	2	2	1	2	2	2	2	2	2	2	2	2	19	0	0	1	0	0	0	1	2	2	3	2	3	3	3	3	1	3	2	25	2	1	2	2	1	2	2	1	2	1	1
167	2	2	1	1	2	2	2	2	2	2	2	2	1	1	2	2	0	2	16	0	0	0	0	0	0	0	0	4	3	3	3	2	3	3	2	3	2	28	1	3	2	2	2	1	2	2	1	2	2
168	2	1	1	2	2	2	2	1	1	1	1	2	2	2	2	2	1	1	15	0	0	2	0	0	0	1	3	4	4	3	3	3	4	3	4	4	4	36	2	1	2	3	2	2	2	3	3	2	2
169	1	2	2	1	3	3	3	4	2	3	2	2	1	2	3	2	2	2	21	2	2	2	2	1	2	3	14	3	2	3	3	2	3	1	2	1	3	23	2	2	2	2	2	2	3	2	2	2	2
170	2	2	2	1	2	4	3	2	2	1	2	2	2	2	2	3	2	2	20	1	1	1	0	1	0	2	6	2	4	2	3	2	2	3	2	1	2	23	1	3	3	2	3	3	3	3	2	3	3
171	2	2	2	1	2	2	3	2	2	2	2	2	2	2	2	3	2	2	21	2	1	2	1	1	1	1	9	4	3	3	3	3	2	3	2	3	2	28	2	2	2	3	2	3	2	2	2	2	3
172	1	3	3	1	2	4	3	2	3	3	3	2	3	3	2	2	3	3	27	1	2	3	2	2	2	2	14	2	2	2	2	2	2	2	2	1	2	19	1	2	1	2	2	2	1	1	2	2	2
173	1	2	2	1	2	4	3	3	2	2	2	2	2	2	1	2	2	2	19	0	0	0	0	0	0	0	0	3	2	3	3	3	3	3	3	2	1	26	1	1	1	2	2	2	2	2	1	1	1
174	2	3	2	1	2	4	2	3	1	2	2	3	2	1	2	3	2	2	20	1	1	1	1	1	0	2	7	1	3	2	2	2	2	2	2	3	2	21	3	3	3	2	3	2	3	2	3	3	3
175	1	2	3	1	2	4	2	3	1	1	2	2	2	2	2	2	2	2	18	1	2	2	3	2	2	2	14	4	2	2	1	4	3	2	2	2	2	24	2	3	3	3	2	3	3	3	3	2	3
176	1	2	2	1	3	3	2	3	1	1	1	1	2	1	1	1	2	1	12	0	0	0	0	0	0	0	0	3	2	3	3	3	4	3	3	3	3	30	3	3	3	2	2	2	3	2	4	3	3
177	2	3	3	1	2	4	2	3	2	2	2	3	3	4	2	3	2	2	25	2	2	1	3	2	1	2	13	2	1	1	1	2	1	1	2	2	1	14	1	1	0	2	2	1	1	2	2	2	1
178	1	2	2	1	2	3	2	3	2	2	2	4	2	3	3	2	3	2	25	2	2	1	2	1	3	2	13	2	1	1	2	2	1	1	1	1	2	14	2	2	1	2	1	1	2	2	2	2	1
179	2	3	1	1	2	4	2	3	2	3	2	3	1	2	2	2	1	2	20	1	1	2	0	0	0	0	4	3	2	2	3	4	3	3	4	3	2	29	2	2	2	2	2	3	3	3	3	2	2
180	2	2	2	1	2	3	2	2	2	2	2	2	2	1	2	2	1	1	17	2	1	1	2	1	1	2	10	2	2	1	3	2	1	1	3	2	3	20	1	2	2	1	2	1	2	2	1	2	1
181	1	2	1	1	2	2	2	2	2	2	2	2	2	2	1	1	1	2	17	0	1	0	0	0	0	0	1	2	3	3	1	3	4	4	3	4	4	31	2	1	1	1	1	2	1	1	2	1	2
182	2	2	2	2	2	3	2	2	2	3	2	3	2	3	1	2	2	2	22	1	1	1	2	2	1	2	10	2	2	1	1	1	1	2	2	2	1	15	3	2	2	3	2	3	3	3	3	2	3
183	1	2	1	1	3	1	3	2	3	3	2	2	2	2	3	2	3	4	26	2	2	3	2	3	1	2	15	3	1	1	2	2	2	1	2	2	3	19	3	2	3	2	2	3	3	3	3	3	2
184	1	1	1	2	2	2	2	1	2	2	3	2	3	3	3	3	2	2	25	3	0	2	1	3	2	2	13	4	4	4	2	3	2	3	4	4	3	33	1	3	3	3	2	2	2	2	2	2	2
185	2	2	2	2	1	3	1	1	2	2	2	2	2	2	2	2	2	2	20	1	1	1	0	0	0	0	3	2	3	3	2	2	3	3	2	2	2	24	2	2	2	1	2	2	2	2	1	2	1
186	2	2	1	1	2	3	3	2	2	2	2	2	1	2	1	2	2	2	18	0	0	0	0	0	0	0	0	3	3	3	3	3	3	2	3	3	2	28	2	2	2	1	2	1	0	1	2	2	2
187	2	2	2	3	2	4	2	1	2	3	2	3	2	3	3	2	3	1	24	1	2	2	2	2	1	2	12	3	1	1	2	2	2	2	1	2	2	18	1	2	1	1	1	1	1	1	1	2	1
188	2	2	2	3	2	3	3	2	2	2	2	2	1	1	1	1	2	2	16	1	1	1	0	0	0	2	5	4	3	1	3	4	3	3	3	4	2	30	3	4	3	4	3	4	3	3	3	3	4
189	1	1	1	1	2	1	2	1	3	2	2	2	2	2	2	2	2	2	21	1	1	1	0	0	1	3	7	2	1	2	2	2	2	2	2	2	2	19	2	2	2	3	2	2	2	2	2	2	2
190	2	2	3	1	4	2	2	3	1	2	1	1	2	3	2	1	2	2	17	0	0	0	0	0	1	0	1	2	3	1	3	3	3	3	1	2	3	24	0	2	2	1	2	2	1	1	2	1	2
191	1	2	2	1	2	3	2	3	1	1	2	2	1	2	1	3	1	2	16	1	1	2	2	0	2	2	10	3	2	2	2	2	1	2	2	1	1	18	0	1	1	1	2	2	1	1	2	3	0
192	1	3	2	1	2	3	3	2	2	2	1	3	2	2	1	2	0	2	17	0	0	0	0	1	1	0	2	2	1	2	2	2	3	2	2	4	2	22	1	1	1	2	1	1	1	2	2	1	1
193	2	2	2	1	3	2	2	3	2	1	2	2	3	2	3	2	2	1	20	1	1	2	3	2	2	2	13	3	3	3	3	4	3	3	2	3	3	30	2	2	2	2	2	2	3	2	2	2	3
194	1	1	1	1	3	2	2	3	1	2	2	1	2	1	2	2	1	3	17	1	1	2	0	1	0	1	6	3	3	3	3	2	3	4	3	3	3	30	2	1	2	2	1	2	2	1	1	1	2
195	2	1	1	2	2	2	3	1	1	1	2	3	2	2	2	1	1	1	16	0	0	0	0	0	0	0	0	3	4	3	3	3	4	3	3	3	3	32	2	3	2	3	3	2	1	3	3	3	3
196	1	2	2	1	2	2	3	3	2	3	2	1	2	2	1	2	2	3	20	0	0	0	1	1	1	1	4	3	3	3	3	4	3	3	4	3	4	33	3	2	2	2	3	3	3	2	3	3	3
197	1	2	2	1	3	3	3	3	2	1	2	2	0	2	1	2	2	1	15	0	0	0	0	0	0	0	0	2	2	2	2	2	2	2	2	2	2	20	2	3	2	2	2	2	2	2	2	2	2
198	1	2	2	1	2	3	3	3	2	2	2	2	2	1	2	1	2	1	17	0	0	0	0	0	1	0	1	2	2	2	2	2	2	2	2	2	2	20	2	2	2	1	2	1	2	2	1	1	2
199	2	4	2	1	3	5	2	4	2	2	2	3	2	2	1	1	1	1	17	0	0	0	0	0	0	0	0	4	4	4	4	3	4	3	4	4	4	38	3	2	3	3	3	2	3	3	3	3	3
200	2	4	2	1	2	5	3	3	2	2	2	1	2	2	2	1	2	2	18	0	0	0	0	0	0	0	0	3	3	2	2	3	4	3	1	2	3	26	2	2	2	2	2	1	0	1	1	1	2
201	1	2	2	1	3	2	3	3	2	2	1	2	2	1	0	1	2	1	14	0	0	1	0	0	0	0	1	4	4	4	3	3	4	4	4	4	3	37	1	2	1	1	2	1	1	1	2	1	2
202	1	2	2	1	2	3	3	3	1	2	3	1	2	2	2	2	1	2	18	0	0	0	0	0	0	0	0	3	4	3	2	2	2	3	1	3	2	25	2	3	2	2	2	3	2	2	0	2	2
203	1	3	2	1	3	4	2	3	3	1	2	2	2	2	2	2	2	2	20	0	0	0	2	0	0	0	2	4	4	3	4	4	4	3	3	3	3	35	2	1	2	2	2	2	2	2	2	2	2
204	1	2	2	1	3	3	3	2	2	2	2	2	2	2	1	2	1	2	18	2	3	1	1	2	2	2	13	1	1	1	1	2	2	1	2	1	1	13	2	2	1	1	2	2	1	2	2	2	2
205	1	2	2	1	3	2	3	2	2	3	3	3	3	1	2	3	3	3	26	2	2	2	1	1	3	3	14	1	1	1	1	1	1	2	1	1	1	11	1	2	0	1	2	1	1	1	2	2	1
206	1	1	1	1	3	2	2	3	2	2	2	2	2	2	1	2	1	2	18	1	2	0	0	1	2	0	6	2	3	3	2	2	3	2	2	2	3	24	1	1	2	1	1	1	1	3	2	2	1
207	1	3	2	3	4	2	3	4	2	2	2	1	1	2	2	1	2	2	17	1	1	0	0	2	1	0	5	3	3	4	4	4	4	2	4	3	4	35	2	2	2	1	2	3	2	2	1	2	2
208	1	3	2	1	4	4	3	2	2	2	2	2	3	2	2	1	2	2	20	1	1	2	1	0	2	1	8	2	3	2	2	1	1	1	1	3	2	18	2	2	2	2	2	2	3	2	2	2	3
209	2	2	1	1	2	1	3	2	4	2	2	2	2	2	2	3	2	2	23	0	0	0	0	0	0	0	0	2	2	3	2	2	3	2	2	1	2	21	3	2	2	3	3	2	3	2	3	2	3
210	1	2	2	1	2	3	3	2	3	3	3	2	2	2	3	3	3	3	27	3	2	2	1	3	3	3	17	1	1	1	1	1	1	1	1	2	1	11	1	1	1	1	2	1	2	2	2	2	1
211	2	2	1	1	2	1	3	2	2	3	3	2	3	3	3	3	3	3	28	1	3	3	3	3	2	3	18	1	1	1	1	1	1	1	1	1	1	10	1	1	1	0	1	2	1	1	3	1	1
212	1	2	3	1	2	4	3	3	2	2	1	2	2	2	2	1	3	2	19	1	0	0	0	1	2	0	4	2	2	2	2	2	2	2	2	3	2	21	2	2	3	3	3	2	4	2	1	2	3
213	1	4	3	1	4	5	2	4	2	2	2	2	0	1	1	2	2	2	16	0	0	0	0	0	0	0	0	1	2	2	2	1	4	2	2	1	2	19	1	1	1	1	1	1	1	0	2	1	1
214	1	2	2	1	2	3	2	2	2	1	3	2	3	1	3	3	2	2	22	2	3	2	3	2	3	3	18	1	1	1	1	1	1	1	1	1	1	10	1	1	1	0	1	1	1	1	1	3	1
215	1	2	1	1	2	2	3	2	2	2	1	3	1	1	3	2	2	3	20	2	0	0	2	1	1	1	7	4	4	2	3	3	3	3	3	1	4	30	1	1	1	1	2	2	1	1	2	2	1
216	1	3	1	1	4	3	3	2	1	3	3	1	2	1	2	2	3	2	20	2	2	2	2	2	2	2	14	2	2	2	3	2	2	2	1	2	2	20	2	2	1	3	2	2	2	2	2	3	2
217	2	2	1	1	2	2	3	3	2	1	2	2	2	1	2	2	1	3	18	3	3	1	3	2	2	3	17	1	1	1	1	1	1	1	1	1	1	10	3	1	1	2	1	2	2	2	2	3	1
218	2	3	2	1	3	5	3	3	2	3	2	2	2	2	3	2	2	2	22	2	2	2	3	2	2	2	15	1	1	1	1	1	1	1	1	1	1	10	1	3	2	1	1	2	1	2	1	1	1
219	1	2	2	3	1	3	3	1	2	3	1	2	0	2	1	2	2	2	17	0	0	0	0	0	0	0	0	2	2	2	2	2	3	3	2	2	2	22	3	1	1	2	1	1	2	2	2	2	0
220	2	2	2	3	1	2	1	1	1	2	2	2	2	2	0	2	2	1	16	2	1	1	2	1	2	2	11	1	1	1	1	1	1	1	1	1	1	10	2	1	1	2	1	0	2	1	0	2	2
221	2	2	2	3	1	2	2	1	2	3	1	2	1	2	2	0	2	1	16	1	1	1	0	1	0	0	4	2	3	3	2	2	3	3	2	2	3	25	2	2	2	2	1	2	2	2	2	2	2
222	2	2	1	3	1	2	1	1	0	0	0	0	0	0	0	0	0	0	0	0	0	0	0	0	0	0	0	2	4	4	4	4	4	4	4	4	4	38	2	2	2	3	2	1	2	2	2	2	2
223	2	1	1	2	2	2	1	1	3	2	4	2	3	2	2	2	2	2	24	3	3	2	3	3	3	2	19	1	2	1	1	1	1	1	1	1	1	11	2	1	1	1	1	2	1	2	2	1	1
224	2	2	2	3	2	3	1	1	2	1	2	1	2	2	2	2	2	1	17	0	0	0	0	0	0	0	0	3	4	3	3	3	3	3	4	4	4	34	2	2	2	3	2	2	2	2	2	2	1
225	2	2	2	3	1	1	1	1	1	2	2	4	3	2	2	1	3	1	21	0	0	0	0	0	1	0	1	4	3	4	4	4	3	3	4	4	4	37	1	2	2	2	2	3	2	2	2	1	1
226	2	2	2	3	2	3	3	1	2	2	1	1	2	2	2	2	1	2	17	2	1	1	0	0	1	1	6	2	2	3	3	4	3	4	3	3	3	30	1	2	2	3	2	2	2	3	2	2	3
227	2	2	2	3	1	3	2	1	2	2	2	2	2	2	2	1	2	2	19	0	0	1	1	0	1	0	3	2	2	2	2	3	2	3	2	2	2	22	2	2	2	2	2	2	2	2	2	2	2
228	2	2	1	3	2	1	1	1	1	2	2	1	1	1	2	2	2	2	16	0	0	0	0	0	0	0	0	1	2	2	1	2	2	1	2	3	1	17	2	2	2	1	0	0	2	1	0	2	2
229	2	2	2	3	2	3	2	1	3	1	2	2	3	1	3	3	2	1	21	2	2	1	3	2	2	3	15	1	1	1	1	1	1	1	1	1	1	10	2	2	3	2	3	2	2	2	2	1	2
230	1	2	2	3	1	3	2	1	2	1	1	0	1	3	1	1	1	2	13	0	0	1	0	0	0	0	1	2	1	2	2	2	3	3	2	3	3	23	2	2	2	1	2	1	1	1	2	2	1
231	2	2	2	3	1	3	1	1	2	2	2	2	1	2	2	1	2	2	18	0	0	0	0	0	0	0	0	3	2	2	2	2	3	2	1	1	1	19	2	2	2	2	2	2	2	1	2	2	2
232	2	2	2	3	1	2	2	1	2	2	2	2	1	2	2	1	2	2	18	0	0	0	0	0	0	0	0	4	4	3	4	4	4	4	4	4	4	39	2	3	4	4	3	3	3	3	3	2	3
233	2	2	2	3	2	3	2	1	1	2	1	1	1	1	0	1	2	3	13	1	1	0	0	0	1	1	4	3	3	1	4	3	3	3	4	3	1	28	2	1	2	1	2	2	2	2	2	2	2
234	2	2	1	3	2	3	2	2	3	1	2	2	2	3	2	1	2	2	20	1	0	1	1	1	1	1	6	3	2	1	3	2	2	3	2	1	2	21	3	3	2	3	3	2	2	3	3	2	2
235	1	2	1	3	2	3	3	2	2	3	1	3	4	2	2	2	2	2	23	2	2	2	3	2	2	2	15	1	1	1	1	1	1	1	1	1	1	10	1	1	2	1	2	1	1	1	2	2	1
236	1	2	1	1	2	2	3	2	2	2	3	1	1	2	2	2	3	2	20	2	2	1	0	0	2	1	8	3	1	3	2	3	4	2	2	3	2	25	1	2	2	2	2	2	2	2	2	2	2
237	1	2	2	1	2	2	3	1	2	2	2	3	2	3	2	2	2	1	21	1	2	0	1	0	1	1	6	3	3	2	2	2	3	3	2	3	4	27	2	2	1	2	2	2	2	1	1	2	2
238	2	2	1	3	2	3	2	2	2	2	2	2	1	3	2	2	2	2	20	0	0	2	1	1	2	1	7	2	2	2	2	1	2	3	2	2	2	20	1	2	2	1	2	3	2	1	1	2	1
239	2	2	2	3	2	3	2	2	2	1	2	2	2	2	2	2	3	2	20	1	1	1	2	0	1	0	6	2	2	2	2	2	2	1	3	2	2	20	2	3	2	2	2	2	2	2	3	3	2
240	2	2	3	3	2	3	2	2	1	3	2	2	1	1	1	2	1	1	15	0	1	1	1	1	1	2	7	2	3	2	2	2	1	3	1	2	2	20	1	3	2	1	1	2	2	1	0	2	2
241	1	2	1	1	2	2	2	2	2	2	2	2	2	1	2	2	1	2	18	0	0	1	1	1	0	0	3	3	3	1	4	3	3	2	2	3	1	25	2	2	2	0	2	1	1	1	1	1	2
242	1	2	1	1	2	2	3	2	2	2	3	2	2	2	2	2	2	2	21	0	0	2	0	0	1	1	4	2	1	3	2	2	3	2	3	2	3	23	1	1	0	1	2	1	1	1	1	1	1
243	1	2	1	1	4	3	3	2	2	2	2	2	2	2	2	2	2	2	20	0	0	2	0	1	2	2	7	2	2	3	3	4	4	2	3	2	2	27	2	2	2	1	2	2	4	1	2	2	2
244	1	3	2	3	2	3	1	3	2	2	2	2	2	2	1	2	2	1	18	1	1	0	2	1	1	1	7	3	4	3	1	3	2	1	1	1	2	21	2	2	2	1	2	2	2	1	2	2	2
245	1	2	1	3	2	2	2	2	2	1	2	2	2	2	2	1	2	1	17	2	1	1	0	2	0	0	6	3	2	2	4	1	4	1	2	2	3	24	2	2	3	2	1	2	2	2	1	2	2
246	1	2	1	1	4	3	2	2	2	2	2	2	3	2	2	2	2	2	21	0	0	0	1	0	0	0	1	4	3	2	2	2	3	3	2	2	2	25	2	1	2	1	2	2	1	2	2	2	1
247	1	2	1	1	2	2	3	2	2	2	2	2	3	2	1	2	2	2	20	1	0	1	0	0	0	0	2	2	3	2	3	2	4	1	2	3	3	25	1	2	2	2	2	2	2	2	2	2	2
248	2	1	1	3	2	1	2	1	3	1	2	1	2	1	2	2	1	1	16	1	0	0	0	0	0	0	1	2	2	3	2	2	3	1	3	3	1	22	2	2	2	2	2	2	3	2	2	2	2
249	2	2	2	1	4	3	2	2	1	1	1	1	1	1	1	1	1	1	10	0	0	0	0	0	0	0	0	3	3	3	1	2	3	3	3	2	3	26	3	2	3	2	2	3	3	3	3	3	2
250	2	2	1	1	2	3	3	2	2	2	2	2	2	2	2	2	2	2	20	0	2	1	0	1	1	0	5	3	3	3	3	3	3	4	3	2	3	30	0	2	1	1	2	1	2	2	2	1	2
251	1	2	1	3	2	3	2	2	1	2	2	2	2	3	3	2	2	1	20	0	0	0	0	0	0	0	0	4	4	4	4	4	4	4	4	4	4	40	2	2	2	2	2	2	2	2	2	2	2
252	2	4	2	2	2	5	3	3	2	2	2	2	2	3	3	2	2	2	22	1	2	2	3	3	3	1	15	1	2	2	2	2	2	2	2	2	3	20	1	2	3	2	3	2	2	2	2	2	3
253	1	2	1	1	2	3	3	2	2	2	2	1	2	2	2	2	2	3	20	0	1	0	1	0	0	0	2	2	2	3	3	3	3	3	3	3	3	28	2	2	2	2	2	2	3	2	2	2	2
254	2	1	2	3	2	2	2	2	1	2	1	2	2	1	0	1	1	1	12	1	1	0	0	0	0	0	2	4	4	3	3	4	4	4	4	4	4	38	2	2	2	2	2	2	2	2	2	2	2
255	1	1	1	1	2	2	2	2	2	1	2	2	3	2	3	2	2	3	22	2	1	0	0	1	3	1	8	4	3	2	4	3	3	2	3	3	3	30	3	3	3	2	3	2	2	3	2	3	3
256	2	2	1	1	2	1	3	2	3	2	2	4	3	2	3	3	3	2	27	2	2	1	3	2	2	1	13	1	1	1	2	1	1	2	3	1	1	14	1	1	1	1	1	1	1	1	1	2	1
257	1	1	1	3	2	2	2	2	2	1	2	2	1	3	2	1	2	2	18	1	1	3	2	2	1	1	11	2	3	4	3	3	2	1	3	1	3	25	2	2	2	2	3	2	2	3	2	3	2
258	2	4	2	1	2	5	3	4	0	0	1	0	0	0	0	0	1	1	3	0	0	0	1	1	0	1	3	3	4	4	3	3	3	3	4	4	4	35	2	1	2	2	1	2	2	2	2	2	2
259	1	4	2	1	2	5	1	3	0	1	2	3	2	2	2	2	2	2	18	1	2	2	1	2	3	1	12	2	3	3	3	4	3	2	2	2	3	27	2	1	2	3	2	1	2	2	2	2	2
260	2	4	2	1	3	5	3	4	2	2	1	2	2	2	2	2	1	2	18	1	0	1	1	1	1	0	5	3	2	3	3	3	4	2	3	3	3	29	2	3	2	3	2	3	3	3	2	2	2
261	2	2	2	3	2	4	1	2	3	1	2	1	2	2	1	1	2	2	17	1	0	1	0	1	1	1	5	3	2	2	2	3	3	3	1	3	2	24	2	3	2	2	3	2	2	2	2	4	1
262	2	2	3	2	2	4	3	2	2	2	3	3	3	3	2	2	1	1	22	2	3	3	2	2	3	3	18	1	1	1	1	1	1	1	1	1	1	10	1	0	1	2	1	0	2	2	2	1	1
263	1	3	2	1	3	3	3	3	1	1	2	2	1	2	2	2	2	1	16	0	1	0	1	1	0	0	3	3	3	4	4	3	3	4	4	3	3	34	2	3	2	2	2	2	3	3	1	2	2
264	1	2	1	1	2	2	1	2	1	1	1	1	1	2	1	2	2	1	13	0	0	0	0	0	0	0	0	3	4	4	4	4	4	3	4	4	4	38	2	2	2	2	2	2	2	2	2	2	2
265	2	2	2	2	2	3	2	2	2	2	1	2	2	1	2	2	2	2	18	1	1	2	2	1	3	2	12	3	3	3	2	3	4	3	3	3	3	30	1	2	2	2	1	2	1	2	1	1	1
266	1	3	2	1	4	4	3	3	2	2	2	2	2	1	2	1	1	2	17	1	1	2	1	2	1	1	9	3	3	3	3	3	3	2	3	3	3	29	2	2	1	2	2	3	1	2	2	2	2
267	2	2	1	3	1	2	2	1	2	0	2	2	3	2	2	2	2	2	19	0	1	0	0	0	0	0	1	3	3	4	3	3	3	4	2	3	4	32	2	2	2	2	2	1	2	2	1	2	2
268	2	3	2	3	2	2	2	1	2	2	3	2	1	1	2	2	1	2	18	1	0	2	1	2	1	2	9	2	3	2	2	2	3	2	2	3	2	23	2	2	2	2	2	2	2	3	2	2	2
269	2	2	1	3	2	4	1	1	2	2	1	2	2	2	3	2	2	0	18	1	2	1	1	1	0	2	8	2	1	2	2	3	1	3	2	2	3	21	2	2	3	2	2	2	2	2	2	2	2
270	2	1	1	2	2	2	2	2	2	1	2	2	1	2	2	2	2	2	18	1	2	1	1	2	1	2	10	2	1	2	2	2	3	2	3	2	2	21	1	1	1	2	0	1	1	0	1	1	1
271	1	4	3	1	3	5	3	4	1	0	1	1	1	1	1	1	1	1	9	0	0	0	0	1	0	0	1	1	3	2	2	1	2	3	3	4	3	24	1	2	0	1	1	2	1	1	1	1	2
272	2	2	2	1	3	3	2	3	3	3	3	3	3	3	0	3	3	4	28	2	1	2	3	3	2	3	16	1	1	2	2	1	1	1	1	2	1	13	1	1	2	2	1	1	1	2	1	2	1
273	2	3	2	1	2	5	2	3	2	1	2	2	2	3	1	1	2	2	18	0	0	1	0	0	0	1	2	2	3	2	2	1	3	2	1	2	2	20	3	2	2	3	2	2	2	2	2	2	2
274	1	4	2	1	4	5	2	4	2	2	1	1	0	1	1	0	1	1	10	0	1	0	1	1	0	1	4	3	2	2	2	2	3	2	3	3	3	25	1	1	2	0	1	2	1	1	1	1	2
275	2	4	2	1	4	5	3	4	3	3	3	2	3	3	3	3	3	2	28	3	3	2	2	2	2	2	16	1	2	1	2	1	1	1	2	2	2	15	3	1	2	3	2	2	1	1	2	2	0
276	2	4	2	1	3	5	2	3	1	2	2	2	2	1	2	2	2	2	18	2	1	0	0	0	0	1	4	2	2	2	2	2	4	3	3	1	2	23	2	1	2	2	2	2	2	2	2	2	1
277	2	3	2	3	2	4	2	2	1	2	2	1	2	1	2	2	1	1	15	0	0	0	0	0	1	0	1	4	3	3	3	4	4	3	3	3	3	33	2	2	2	3	2	2	2	3	3	2	2
278	1	4	2	3	2	5	2	4	2	2	1	1	2	2	2	3	1	2	18	1	1	1	2	2	1	1	9	3	4	3	3	3	3	4	3	3	3	32	2	2	3	3	2	2	1	3	2	2	2
279	2	2	2	3	2	4	2	3	1	1	1	1	1	0	2	1	1	2	11	0	2	0	1	1	1	1	6	4	3	4	4	3	4	3	3	4	1	33	1	1	1	2	2	2	2	1	2	2	1
280	2	4	2	3	3	5	3	3	2	2	1	2	2	2	3	2	2	2	20	2	2	1	2	2	1	2	12	2	2	1	2	2	2	2	2	2	3	20	3	2	3	3	2	2	2	3	3	2	3
281	2	4	2	1	2	5	2	2	1	2	1	1	1	0	1	0	1	1	9	0	0	0	0	0	0	0	0	3	4	2	2	4	3	3	3	2	3	29	3	2	3	3	2	2	2	3	2	2	2
282	1	4	2	1	3	5	2	4	1	2	3	2	1	2	1	2	2	2	18	1	2	2	0	1	2	1	9	3	3	3	2	3	2	2	3	3	2	26	2	1	1	1	1	1	2	2	2	1	2
283	2	3	3	2	2	5	2	3	2	2	2	2	1	2	2	1	2	2	18	1	0	0	0	1	0	0	2	3	3	3	2	4	3	3	3	3	4	31	2	2	3	2	2	2	3	4	2	2	2
284	1	2	2	1	3	3	2	3	0	0	1	0	2	0	2	0	1	1	7	0	0	0	1	0	0	0	1	3	3	1	3	3	3	3	3	4	3	29	3	3	2	2	2	2	3	2	3	2	3
285	2	4	2	1	4	5	3	4	2	1	1	1	2	1	2	1	2	4	17	2	2	1	2	2	2	1	12	3	3	3	4	3	4	3	3	3	4	33	1	1	2	0	1	1	1	0	2	2	1
286	1	3	2	1	2	5	2	3	3	3	3	2	3	2	2	2	1	2	23	2	3	2	1	3	1	1	13	4	1	2	1	2	2	2	2	1	1	18	1	3	2	2	4	1	2	3	1	2	2
287	1	3	2	3	2	4	3	3	1	1	1	1	2	2	2	2	1	1	14	1	2	1	2	0	2	1	9	3	4	3	4	2	4	3	4	4	4	35	1	1	2	1	2	2	1	1	2	1	1
288	1	3	2	3	3	5	2	3	2	2	1	2	2	2	2	1	2	3	19	0	2	2	2	2	2	3	13	2	3	2	2	4	2	2	2	3	2	24	1	1	2	1	2	0	2	2	0	0	2
289	2	3	2	2	2	5	3	2	2	2	1	2	3	3	2	2	3	3	23	3	3	3	3	2	3	2	19	1	2	1	1	2	1	1	1	1	2	13	2	2	0	1	3	1	2	2	1	1	1
290	2	2	2	2	2	3	2	2	2	3	2	1	2	2	2	2	2	2	20	1	2	1	1	1	3	3	12	3	3	3	4	3	3	3	2	3	3	30	2	2	2	2	2	2	2	2	2	2	2
291	2	2	2	2	2	3	3	3	2	3	2	2	2	1	3	1	1	3	20	3	2	2	2	2	2	2	15	3	3	3	3	3	3	3	3	3	3	30	2	1	2	2	2	1	2	1	1	2	2
292	2	2	2	2	2	4	2	3	2	2	2	2	2	2	2	2	2	3	21	2	1	3	1	1	0	1	9	2	2	2	2	2	3	2	2	1	2	20	2	2	2	3	2	3	3	3	2	4	3
293	1	4	2	1	2	5	2	4	1	2	2	2	2	1	2	1	1	2	16	1	1	2	1	2	1	2	10	3	3	4	3	3	3	1	3	3	4	30	1	1	1	1	1	1	1	1	2	1	2
294	2	3	2	2	2	4	3	2	4	4	3	2	3	3	1	2	3	3	28	2	2	1	2	1	2	1	11	1	1	1	1	1	1	1	1	1	1	10	1	1	1	2	1	1	1	2	2	1	1
295	1	2	2	3	3	4	3	3	1	0	2	2	3	2	2	2	2	2	18	1	1	1	1	0	0	1	5	4	2	4	3	3	3	3	3	3	2	30	2	3	1	2	1	2	2	3	2	2	3
296	1	2	2	2	2	4	3	3	2	2	2	2	3	2	1	2	1	3	20	2	1	2	2	2	2	2	13	1	2	1	1	1	2	1	1	3	2	15	2	1	0	1	2	1	1	1	1	2	1
297	1	3	2	1	2	4	2	4	1	2	1	0	1	1	0	2	1	1	10	0	0	0	2	1	1	0	4	3	3	4	3	3	3	3	2	3	3	30	2	2	2	3	2	1	2	2	1	1	2
298	2	4	3	1	4	4	2	3	2	1	2	2	1	2	1	1	1	1	14	0	0	0	0	0	1	0	1	2	3	3	4	3	3	4	2	3	2	29	2	2	3	2	1	3	3	3	2	1	2
299	2	2	1	1	3	3	2	2	2	2	2	4	2	1	1	2	1	3	20	3	1	2	2	1	2	2	13	2	2	2	2	2	2	1	3	2	2	20	1	1	1	2	1	2	1	2	1	2	2
300	2	3	2	3	2	4	3	2	3	3	3	2	2	1	2	1	3	1	21	3	3	3	3	3	3	3	21	2	2	1	4	2	1	2	2	2	2	20	2	2	2	2	1	2	2	2	1	2	1
301	1	3	2	1	2	5	2	3	1	2	2	3	2	1	2	2	1	2	18	1	0	1	0	1	1	0	4	3	4	3	3	3	3	3	4	3	4	33	1	1	2	1	1	1	1	1	1	1	1
302	1	4	2	1	2	5	3	3	2	2	1	1	2	1	1	2	2	1	15	1	1	0	2	2	1	1	8	2	2	1	2	2	2	1	2	1	2	17	1	1	1	2	1	1	1	1	1	2	1
303	1	4	2	1	4	5	2	3	1	1	1	3	2	1	2	2	1	1	15	0	0	0	1	0	0	0	1	3	4	2	3	2	3	3	2	3	4	29	1	2	2	2	2	2	3	3	3	2	2
304	1	3	2	1	2	4	3	3	1	2	3	3	2	1	1	2	1	1	17	1	0	1	1	0	0	1	4	3	3	4	3	3	4	2	3	2	3	30	3	2	2	1	2	3	2	2	2	2	4
305	1	2	2	3	1	1	3	1	2	2	1	2	2	2	2	1	2	2	18	3	2	1	0	1	2	1	10	2	1	2	2	2	1	3	1	2	3	19	1	2	2	1	2	2	2	2	2	2	0
306	2	3	2	3	2	4	3	3	3	2	1	2	3	2	2	2	1	2	20	1	2	0	2	0	1	1	7	3	2	3	2	3	3	3	3	2	1	25	2	2	2	3	2	3	2	2	2	2	1
307	2	3	2	3	2	5	3	3	0	2	2	1	2	1	2	1	1	2	14	0	1	1	0	1	1	1	5	3	2	3	4	3	3	2	3	4	3	30	1	2	2	3	3	2	2	1	2	2	2
308	2	2	3	3	2	3	2	2	2	4	2	4	2	3	2	2	2	2	25	2	3	3	1	1	3	2	15	1	1	1	1	1	1	1	1	1	1	10	0	2	1	1	1	2	1	1	2	1	2
309	2	2	1	3	2	2	2	1	1	2	1	3	2	2	2	2	2	2	19	0	0	0	0	0	0	0	0	2	2	2	2	2	2	3	2	2	1	20	2	2	2	3	2	2	3	2	2	2	2
310	2	2	2	2	2	4	1	2	2	2	2	3	2	2	0	2	2	3	20	1	2	1	2	2	2	0	10	2	2	2	2	2	2	2	2	1	3	20	2	2	2	3	2	2	1	2	2	2	2
311	2	2	2	2	2	3	2	2	1	1	1	0	1	1	1	1	1	1	9	0	0	0	0	1	0	0	1	3	1	3	2	3	1	3	3	3	2	24	2	3	2	2	1	3	2	2	4	2	3
312	2	2	1	2	2	4	1	2	3	2	2	1	1	1	1	1	2	2	16	3	2	2	3	3	2	3	18	3	3	2	3	3	4	3	3	4	3	31	0	1	1	0	1	1	1	1	1	1	1
313	2	2	2	3	2	2	2	2	0	1	0	1	0	0	0	0	0	0	2	0	0	0	0	0	0	0	0	4	4	4	3	3	3	3	4	3	4	35	3	2	3	3	1	3	2	3	3	3	2
314	2	2	1	3	2	3	2	2	0	1	1	0	1	1	2	0	1	1	8	0	1	0	0	0	0	0	1	2	3	3	3	4	3	4	3	2	3	30	3	2	3	3	2	3	2	3	2	3	3
315	2	2	1	3	2	2	2	2	2	3	2	2	3	0	2	2	3	3	22	3	2	3	2	3	3	3	19	2	4	2	2	3	3	2	3	3	3	27	1	1	2	2	2	1	1	1	2	2	1
316	1	2	1	3	2	3	2	2	0	1	1	0	0	0	1	2	1	1	7	0	0	0	0	0	0	0	0	3	3	2	3	3	3	3	3	4	3	30	1	2	1	2	1	2	2	1	2	1	2
317	2	2	1	3	2	4	2	2	1	1	1	1	1	1	3	1	1	1	12	0	0	0	0	1	0	0	1	2	4	3	3	4	3	3	3	3	3	31	2	2	2	2	2	2	2	2	2	2	2
318	2	3	1	3	2	5	2	2	2	1	2	3	1	1	1	2	2	1	16	1	0	0	0	0	0	0	1	2	2	1	2	2	3	3	2	2	2	21	3	3	2	1	2	3	3	2	2	2	2
319	2	2	2	3	2	3	2	2	3	2	2	2	1	2	2	2	1	3	20	1	2	1	0	0	2	0	6	1	2	3	2	3	1	3	2	2	1	20	3	1	3	3	3	1	3	3	3	2	3
320	1	3	1	3	2	3	2	2	2	2	2	1	3	1	3	2	2	2	20	1	0	1	0	1	0	1	4	2	1	2	1	1	2	1	1	2	2	15	1	1	1	2	0	1	1	1	0	0	1
321	2	2	2	3	2	2	2	3	2	1	1	2	2	2	2	2	2	1	17	3	2	0	2	1	0	1	9	1	2	2	2	1	1	2	2	1	1	15	2	2	1	2	2	0	2	1	2	0	2
322	2	2	1	2	2	2	2	1	2	1	0	2	1	0	3	3	2	2	16	0	2	0	0	1	0	0	3	2	2	2	2	3	2	2	2	2	2	21	3	2	3	2	4	2	2	3	2	3	2
323	2	2	1	2	2	3	1	2	2	2	2	2	2	2	1	2	2	3	20	2	0	1	1	1	1	0	6	2	2	2	2	3	2	1	2	3	2	21	2	2	1	2	2	2	2	2	2	2	2
324	2	1	1	3	2	1	2	1	1	0	1	1	0	1	1	1	0	1	7	0	2	1	2	1	1	1	8	3	3	4	3	2	3	3	3	3	2	29	1	2	2	2	1	2	2	1	2	2	1
325	1	2	1	1	4	2	2	2	2	1	1	2	2	2	2	2	2	2	18	2	1	1	2	1	2	1	10	3	2	3	4	2	2	4	4	3	3	30	1	2	1	1	1	2	2	2	2	1	2
326	2	2	2	3	2	1	2	3	2	2	2	1	2	1	1	1	2	2	16	1	2	1	1	1	1	2	9	1	1	1	2	2	1	2	1	1	1	13	2	2	2	1	1	2	3	2	1	2	1
327	2	4	3	3	2	5	2	4	2	1	1	2	3	2	2	1	3	2	19	0	0	0	0	0	0	0	0	2	2	2	2	2	2	3	3	2	4	24	2	2	2	0	3	2	2	3	2	2	0
328	1	1	2	3	1	2	2	1	2	2	2	2	1	1	2	1	2	1	16	1	2	1	0	0	0	0	4	1	2	2	2	2	1	2	2	1	1	16	2	1	2	1	2	1	2	2	2	2	2
329	1	2	2	3	2	2	2	1	0	1	2	2	2	3	1	2	0	1	14	1	0	1	1	0	1	0	4	3	4	3	4	2	3	3	2	1	2	27	2	2	2	2	2	2	2	2	2	2	2
330	1	2	1	3	1	2	1	1	3	1	1	2	3	2	2	2	1	2	19	0	0	0	0	0	0	0	0	3	3	2	3	2	2	3	2	2	2	24	2	2	2	2	2	3	3	2	2	2	3
331	1	2	1	3	2	2	2	2	2	2	1	2	1	2	1	2	2	2	17	0	0	0	0	0	0	1	1	4	3	2	3	2	2	3	2	4	3	28	1	1	2	2	2	2	1	2	2	2	3
332	2	2	2	3	1	3	2	1	1	0	0	0	1	1	2	1	0	1	7	2	2	2	2	1	0	1	10	2	3	3	3	2	4	3	3	3	3	29	1	2	2	1	2	1	2	2	1	2	0
333	2	3	2	3	2	4	2	2	0	1	1	0	1	0	1	1	1	1	7	0	0	0	0	0	0	0	0	3	3	3	3	2	2	3	3	3	3	28	3	3	4	3	2	2	2	3	2	2	3
334	1	2	1	3	2	2	2	2	2	2	3	3	1	4	1	2	2	1	21	2	3	2	1	2	3	2	15	2	1	1	1	1	1	1	1	1	2	12	2	2	1	3	2	2	2	2	2	2	1
335	2	2	1	3	2	3	2	2	1	1	1	1	0	0	0	1	0	1	6	0	0	0	0	0	0	0	0	4	3	1	4	3	3	4	3	2	3	30	2	2	2	2	2	3	2	1	3	2	3
336	2	3	2	3	2	5	2	2	2	2	1	1	2	2	1	2	2	1	16	2	1	1	1	2	1	2	10	1	1	1	1	3	1	2	1	2	1	14	2	1	2	2	2	2	2	2	2	2	1
337	2	3	2	3	2	4	2	2	0	0	1	1	1	0	0	3	2	0	8	0	0	0	0	0	0	0	0	3	4	3	4	3	4	3	4	3	3	34	3	3	3	3	4	3	2	3	3	3	3
338	2	3	2	3	2	4	2	2	1	1	1	0	1	1	2	1	1	1	10	0	0	0	0	0	0	0	0	3	3	3	3	3	3	2	4	3	3	30	3	3	3	2	3	3	3	2	3	1	2
339	2	3	2	2	2	5	2	3	2	1	2	1	1	2	2	2	1	2	16	2	2	3	3	3	3	3	19	2	2	2	3	2	3	2	3	2	2	23	1	1	2	1	2	2	1	2	2	2	1
340	2	2	1	2	2	2	1	2	2	3	1	2	2	1	2	2	2	1	18	1	1	0	1	1	1	0	5	3	4	2	3	3	3	3	3	4	3	31	2	2	2	2	2	2	1	2	2	2	1
341	2	2	1	2	2	2	2	2	2	2	2	2	1	1	2	2	2	2	18	2	2	2	1	1	2	1	11	2	2	3	2	3	2	2	2	2	2	22	1	1	1	1	2	1	1	1	1	2	0
342	2	2	2	2	2	3	1	2	2	2	1	1	1	2	2	1	2	2	16	0	0	0	0	0	0	0	0	4	4	4	4	4	4	4	4	4	4	40	3	2	3	3	2	3	2	3	3	3	3
343	2	2	2	2	2	3	2	1	2	1	2	2	2	1	1	1	2	2	16	1	2	0	1	1	1	0	6	4	4	4	4	4	4	4	4	4	4	40	3	3	2	2	2	2	2	2	3	2	2
344	2	2	1	2	2	2	2	2	4	2	2	2	1	2	2	1	2	2	20	1	1	1	0	2	0	1	6	3	2	2	2	1	2	2	2	2	2	20	2	2	1	2	1	2	2	2	2	2	2
345	2	3	2	2	4	5	1	2	1	2	2	2	1	2	2	2	2	2	18	3	2	3	2	3	2	2	17	2	1	1	1	1	1	2	4	1	2	16	2	1	2	1	1	1	1	2	1	2	2
346	2	2	1	2	2	3	2	2	2	2	2	1	2	2	2	2	1	2	18	1	1	1	0	0	0	1	4	3	3	3	3	2	3	3	4	3	3	30	3	2	2	2	2	3	2	3	2	2	2
347	2	2	2	3	2	1	3	1	1	2	2	2	3	2	2	2	1	3	20	3	2	2	2	3	2	3	17	2	2	3	2	3	2	1	1	2	2	20	2	2	1	2	2	1	2	2	2	1	2
348	2	1	1	2	2	1	1	1	2	1	2	2	2	2	2	2	2	2	19	0	0	0	0	0	1	0	1	2	1	1	2	2	1	2	3	2	2	18	1	2	1	1	2	3	1	1	1	1	1
349	2	1	1	3	2	1	1	1	1	2	2	1	2	2	2	2	1	1	16	0	0	2	1	1	0	0	4	3	3	3	3	3	2	4	3	2	3	29	2	2	2	1	2	2	2	3	1	2	2
350	2	2	1	2	2	2	2	2	1	1	2	2	1	3	2	2	3	2	19	0	0	0	0	0	0	0	0	3	2	1	2	1	2	2	3	2	2	20	2	2	2	1	1	1	2	2	1	1	1
351	2	2	2	2	2	2	2	1	3	2	2	2	2	2	2	1	2	2	20	2	3	2	2	1	2	3	15	1	1	1	1	1	1	1	1	1	2	11	2	1	2	2	1	2	1	2	1	2	2
352	2	1	1	2	2	1	1	1	1	1	2	2	1	2	1	1	2	2	15	0	1	0	0	0	1	0	2	2	2	2	2	2	3	2	3	2	2	22	2	2	2	2	1	2	2	2	1	1	2
353	2	2	1	2	2	2	2	1	2	2	1	2	2	2	3	2	2	2	20	0	1	0	0	0	0	0	1	2	2	3	3	2	3	3	4	3	3	28	2	2	2	2	1	2	2	2	2	2	2
354	2	2	2	2	2	3	2	2	2	2	2	2	2	2	1	2	0	1	16	0	0	0	0	0	0	0	0	4	4	4	4	4	4	4	4	4	4	40	4	3	4	2	3	4	3	3	3	3	3
355	1	2	1	2	2	2	2	2	1	1	2	2	2	2	1	2	2	4	19	2	0	1	1	1	1	1	7	3	3	3	2	2	3	2	2	2	2	24	2	3	2	2	2	3	2	2	1	2	2
356	2	2	3	2	2	4	2	2	2	2	2	2	2	2	2	2	1	1	18	0	0	0	0	0	0	0	0	2	2	2	2	2	2	3	2	2	2	21	1	2	0	1	2	1	2	2	2	1	2
357	2	2	2	2	2	4	2	2	2	1	1	2	1	1	2	2	2	2	16	0	0	0	0	0	0	0	0	4	4	4	4	4	4	4	4	4	4	40	1	2	2	2	2	1	2	1	1	2	2
358	2	2	2	2	2	3	2	2	1	1	1	2	2	2	2	2	1	2	16	0	0	0	0	0	0	0	0	4	4	4	4	4	4	4	4	4	4	40	2	2	2	2	2	3	2	2	2	2	2
359	2	3	2	2	2	5	2	3	2	2	3	1	2	3	2	1	3	2	21	0	3	2	2	1	2	0	10	2	3	1	2	2	2	3	3	2	3	23	2	2	2	2	2	2	1	2	2	2	2
360	1	2	1	2	2	2	2	2	3	3	4	2	3	3	3	2	3	2	28	2	3	3	2	2	2	3	17	1	1	2	2	2	1	1	2	2	2	16	2	2	1	1	2	2	2	1	1	1	1
361	2	2	2	2	2	3	1	2	2	2	1	2	2	2	2	2	2	3	20	0	1	0	0	0	0	0	1	3	4	3	4	1	3	3	3	3	3	30	3	2	4	3	2	3	2	2	3	2	2
362	1	2	1	2	2	2	2	2	3	2	2	2	1	2	2	1	3	2	20	3	2	2	3	2	2	1	15	1	1	1	1	1	1	1	1	1	1	10	1	1	2	1	1	2	1	1	2	2	1
363	2	2	2	1	2	3	3	2	3	2	1	2	2	1	2	3	2	2	20	0	2	1	1	1	2	0	7	3	4	3	3	4	3	2	1	3	4	30	2	2	2	2	3	2	3	2	2	2	2
364	1	3	2	1	2	3	2	2	3	2	2	1	2	3	2	2	2	1	20	2	2	1	1	0	2	1	9	2	1	2	2	2	2	2	2	2	3	20	2	3	2	3	3	3	3	3	3	3	2
365	1	1	1	2	2	2	2	2	4	2	3	3	3	3	3	3	3	4	31	3	2	3	2	3	3	2	18	1	1	1	1	1	1	1	1	1	1	10	2	0	1	1	1	1	1	2	0	2	1
366	2	3	2	2	4	5	2	2	1	1	2	1	1	1	1	1	1	1	11	0	0	0	0	0	0	0	0	4	4	4	4	4	4	4	4	4	3	39	4	3	3	3	4	3	2	4	2	3	2
367	1	3	2	1	2	4	2	2	3	1	2	3	2	2	2	2	2	1	20	0	0	0	0	0	0	0	0	2	3	2	3	2	3	3	3	3	2	26	2	2	1	2	2	2	1	3	2	1	2
368	2	2	2	2	1	3	2	2	2	2	2	2	2	2	2	3	1	2	20	2	1	1	0	1	0	2	7	2	1	3	3	2	2	1	2	2	2	20	2	3	1	4	2	2	2	2	2	2	2
369	2	1	1	2	2	2	2	1	3	2	3	3	3	2	2	2	3	2	25	3	3	1	2	3	3	3	18	2	1	2	1	1	1	1	1	1	2	13	2	2	2	1	2	2	1	2	1	2	2
370	1	2	2	1	3	3	3	3	2	3	3	2	2	2	2	2	2	2	22	2	2	2	2	2	1	2	13	3	2	3	2	3	3	4	3	2	2	27	2	2	3	2	2	2	2	2	1	2	2
371	1	3	2	1	4	5	3	3	2	2	2	2	2	2	1	2	2	1	18	1	1	1	2	2	1	2	10	2	2	2	2	1	2	1	2	2	4	20	1	2	1	1	1	0	2	0	2	1	2
372	1	2	2	1	2	3	2	3	1	2	3	1	1	2	1	2	1	3	17	0	0	1	1	1	0	1	4	4	3	4	2	3	3	3	2	2	4	30	1	1	0	2	2	1	1	0	1	1	0
373	2	2	2	2	2	3	1	1	2	2	2	2	2	2	2	3	2	1	20	0	0	1	0	0	0	2	3	2	2	2	3	2	1	2	1	3	2	20	2	2	2	2	2	2	1	2	3	3	2
374	2	2	2	2	2	3	1	1	2	2	2	2	2	2	2	2	2	2	20	2	3	2	3	2	1	1	14	1	1	1	1	1	1	1	1	1	1	10	2	2	2	1	2	1	2	2	2	1	0
375	2	2	2	2	1	4	1	1	2	2	2	2	2	2	1	1	2	2	18	2	3	2	1	2	1	3	14	2	1	2	2	4	2	2	2	1	2	20	1	2	2	1	2	1	2	1	2	2	1
376	2	2	2	2	1	3	2	1	2	1	2	0	2	2	3	2	2	2	18	2	1	1	1	1	1	2	9	2	2	2	2	3	2	2	2	2	2	21	1	1	2	2	2	1	1	2	2	2	1
377	2	3	2	2	1	2	2	2	2	3	2	1	1	3	2	1	2	1	18	2	1	1	2	2	2	2	12	3	2	2	3	2	3	3	2	2	2	24	2	2	2	2	2	2	2	2	2	2	2
378	2	2	2	2	2	4	1	1	2	2	2	2	1	2	2	3	2	2	20	1	0	0	1	3	0	2	7	2	2	2	1	2	3	1	3	3	3	22	2	2	0	1	2	1	2	1	1	1	1
379	2	2	2	2	2	2	2	2	3	3	2	2	2	1	2	2	3	2	22	1	2	1	1	0	3	1	9	2	2	3	2	3	2	4	3	3	3	27	2	2	2	2	3	1	2	2	2	1	2
380	2	2	2	2	2	2	1	2	2	2	1	2	2	2	1	3	2	3	20	0	0	1	2	2	2	0	7	2	2	3	2	2	2	1	2	2	3	21	0	2	2	1	2	2	2	2	2	2	2
381	2	2	1	2	2	2	2	1	2	1	0	2	2	3	3	2	2	2	19	1	1	2	1	1	2	0	8	3	2	2	3	3	3	3	3	2	2	26	1	2	2	2	3	2	2	1	2	2	2
382	2	1	1	2	2	1	2	1	2	3	2	2	2	2	2	2	2	1	20	0	1	1	1	1	2	0	6	2	2	2	2	2	3	3	1	1	2	20	2	1	2	1	2	2	1	1	2	2	1
383	2	2	2	2	2	2	1	1	1	1	2	1	1	1	1	0	1	1	10	0	0	0	0	0	0	0	0	2	3	3	2	1	2	2	1	2	2	20	2	2	3	1	1	2	2	1	2	1	2
384	1	2	1	3	2	2	2	1	2	2	2	2	2	1	2	2	2	3	20	2	1	1	0	1	2	3	10	3	2	2	2	2	1	2	2	2	2	20	2	3	2	3	3	2	3	3	2	3	3
385	2	3	2	2	2	4	2	1	1	1	2	1	1	2	2	1	1	1	13	0	0	0	0	0	0	0	0	4	3	2	3	1	2	2	1	2	2	22	2	1	2	2	2	2	2	2	0	2	1
386	2	2	2	2	2	4	2	2	3	3	2	1	2	2	2	2	3	3	23	3	3	3	3	3	2	2	19	1	1	1	1	1	1	1	1	1	1	10	1	1	2	1	1	2	1	2	1	2	3
387	2	2	2	2	1	4	2	2	3	2	1	2	2	2	2	2	2	2	20	2	0	1	1	1	2	0	7	2	2	2	2	1	4	2	1	2	2	20	2	2	1	2	2	2	2	2	3	2	1
388	2	2	2	2	2	2	2	1	1	1	2	1	2	1	2	1	2	1	14	0	0	0	0	0	0	0	0	2	3	1	2	2	2	2	2	1	3	20	2	2	1	1	1	3	1	1	2	1	2
389	2	2	2	2	2	3	2	2	1	1	1	2	1	1	1	1	0	1	10	0	0	0	0	0	0	0	0	3	3	3	2	4	3	4	3	3	3	31	2	2	3	2	3	3	2	3	2	2	2
390	2	2	2	2	2	3	2	1	1	3	2	2	2	2	2	2	2	2	20	0	1	0	1	1	0	2	5	1	1	2	1	1	2	1	1	1	1	12	1	3	2	2	2	2	1	2	3	2	1
391	2	2	2	3	1	3	2	1	2	0	2	1	2	2	2	2	2	1	16	0	0	0	0	0	0	0	0	2	1	2	3	1	1	1	2	1	3	17	1	2	1	2	1	1	1	1	2	0	2
392	2	1	1	2	1	2	2	1	2	3	2	2	1	2	2	2	2	2	20	0	2	0	1	0	1	1	5	2	2	2	2	2	2	3	2	2	2	21	2	2	2	1	2	3	2	1	2	2	2
393	2	2	2	2	1	3	2	2	2	2	2	2	2	2	2	2	2	2	20	3	3	3	2	3	2	2	18	2	3	2	3	2	3	4	3	3	3	28	2	2	0	2	2	1	1	2	2	2	2
394	2	2	2	2	1	2	1	1	1	2	2	1	1	1	2	1	2	2	15	0	0	0	1	2	0	0	3	1	1	1	3	2	2	1	1	1	1	14	2	2	2	2	2	2	2	2	2	2	2
395	2	3	2	2	2	4	1	1	2	1	1	1	1	1	1	2	3	1	14	0	1	1	1	0	1	0	4	2	3	1	2	3	3	2	1	2	2	21	1	1	2	1	2	1	1	1	2	2	2
396	2	2	1	3	1	3	2	2	2	2	2	2	1	2	2	1	2	2	18	1	0	0	0	1	0	2	4	4	4	4	4	4	4	4	4	4	4	40	3	2	2	2	2	2	2	1	2	2	2
397	2	4	2	2	4	2	3	2	2	2	3	1	2	1	1	2	2	2	18	1	2	2	1	2	0	1	9	3	2	3	3	3	2	4	2	2	2	26	2	2	1	2	1	4	2	3	3	2	2
398	2	2	1	1	4	4	3	2	3	2	1	2	2	1	3	2	2	2	20	1	2	2	2	2	2	0	11	2	3	3	2	2	1	3	4	3	2	25	3	1	3	2	2	2	2	2	1	2	2
399	2	2	1	2	1	3	3	2	0	0	1	1	1	3	2	1	1	1	11	1	0	0	0	0	0	1	2	4	3	3	2	2	3	3	2	2	1	25	2	1	2	2	2	3	2	2	3	1	2
400	2	2	2	2	2	4	3	2	3	2	2	2	2	2	3	3	3	3	25	2	2	3	3	3	2	1	16	1	3	3	2	3	3	2	3	3	2	25	2	2	2	2	2	2	3	2	2	2	2
401	2	2	2	2	1	2	1	1	2	3	4	2	2	3	3	3	3	3	28	3	3	3	3	3	3	3	21	1	1	1	1	1	1	1	1	1	1	10	1	1	1	2	1	2	2	1	1	1	2
402	2	2	2	2	2	3	1	1	2	2	2	2	2	2	2	2	2	2	20	2	2	2	2	3	2	0	13	2	2	3	2	2	2	2	2	2	1	20	1	1	1	1	1	2	3	1	1	1	1
403	2	4	2	1	4	5	2	2	2	1	1	1	1	1	1	0	1	1	10	0	0	0	0	0	0	0	0	1	1	3	3	1	2	2	2	4	2	21	2	2	2	1	1	1	2	1	1	2	2
404	2	2	1	2	2	2	3	1	2	2	1	2	2	2	2	2	2	3	20	2	1	0	0	1	2	1	7	2	3	3	3	3	2	3	3	3	3	28	2	2	2	3	1	1	2	1	2	2	2
405	2	2	2	3	1	3	2	1	2	2	2	2	2	2	0	2	2	2	18	0	2	0	0	1	1	0	4	2	2	2	2	2	3	3	2	2	2	22	2	1	1	2	2	2	2	2	2	2	1
406	2	2	2	3	2	4	2	1	2	2	1	2	1	2	2	1	1	2	16	0	0	0	0	0	0	0	0	2	2	2	1	2	2	2	3	3	3	22	2	1	1	2	1	2	1	1	2	1	1
407	1	2	2	3	2	3	1	1	1	2	2	1	3	1	2	2	3	1	18	0	1	2	0	1	2	0	6	3	3	2	3	2	3	3	2	2	2	25	2	2	3	2	3	2	1	2	1	2	2
408	1	2	2	3	1	2	1	1	2	2	2	1	2	3	3	2	1	1	19	0	0	1	0	0	0	0	1	4	4	2	3	2	3	3	3	1	1	26	2	1	3	2	2	2	1	2	2	2	2
409	1	2	2	3	1	2	2	1	1	2	2	2	2	2	2	2	3	2	20	1	0	1	0	3	2	1	8	1	3	2	2	2	1	2	2	2	2	19	1	2	1	2	2	2	2	2	2	2	1
410	1	2	1	3	1	1	1	1	3	2	2	2	2	2	3	3	2	2	23	0	2	1	2	1	3	1	10	2	2	4	3	3	3	1	3	2	2	25	2	2	2	3	2	2	3	3	2	1	3
411	1	2	2	3	1	3	1	1	1	2	1	2	3	2	2	1	2	3	19	0	1	0	0	0	0	0	1	3	3	3	3	2	3	3	2	3	2	27	2	2	2	2	2	2	3	2	3	1	2
412	1	2	3	3	1	2	2	1	2	2	2	2	2	2	2	3	2	2	21	1	1	1	1	0	2	1	7	2	2	3	2	3	2	3	2	2	3	24	2	2	2	1	2	3	1	1	2	2	2
413	1	2	2	3	2	2	2	1	1	1	1	2	3	1	2	1	1	2	15	0	1	2	3	1	2	2	11	2	2	1	2	2	3	2	2	2	2	20	2	2	2	1	2	1	2	2	2	2	2
414	1	3	2	3	1	5	3	1	2	1	2	1	1	2	2	1	2	1	15	1	2	1	1	1	1	3	10	3	3	3	3	3	4	3	3	4	3	32	2	2	1	2	2	1	3	2	1	2	2
415	1	2	2	3	1	2	2	1	2	2	3	1	2	2	2	2	3	1	20	0	2	2	1	1	1	1	8	1	4	4	2	2	2	2	3	3	3	26	3	3	2	3	3	2	3	2	2	3	2
416	1	2	2	3	1	2	1	1	2	2	2	2	2	1	2	2	3	2	20	2	2	1	2	0	0	2	9	3	3	2	3	2	3	4	2	4	2	28	2	2	2	3	2	2	2	2	2	2	2
417	1	2	2	3	1	2	2	1	1	1	1	1	2	2	3	2	1	1	15	1	0	0	1	1	1	1	5	2	1	2	2	2	2	2	3	2	1	19	2	2	2	2	1	2	2	2	1	1	2
418	1	2	2	3	2	2	2	1	1	1	2	1	2	2	1	2	3	2	17	1	1	2	0	0	1	1	6	2	2	2	2	3	3	2	2	2	2	22	2	1	1	1	1	1	2	2	1	2	1
419	1	2	2	3	2	2	2	1	2	2	2	2	2	2	3	1	2	2	20	1	1	3	2	1	0	3	11	2	2	2	3	2	1	2	2	1	3	20	2	3	2	2	2	2	2	2	2	2	2
420	1	2	1	3	2	2	2	1	2	1	2	2	1	1	2	2	2	2	17	0	1	1	1	1	1	2	7	2	2	3	3	2	1	3	3	2	3	24	1	2	1	1	2	2	2	2	1	1	1
421	2	3	3	3	2	2	2	1	2	1	2	1	2	2	2	1	2	0	15	1	2	1	0	1	2	0	7	2	2	2	2	3	2	2	3	2	2	22	2	2	1	2	1	2	1	1	2	1	1
422	1	2	2	3	2	3	2	1	1	1	2	1	2	2	1	2	1	2	15	0	0	0	1	0	0	1	2	4	4	2	2	2	2	3	3	3	1	26	2	2	2	3	2	2	2	3	2	2	4
423	1	2	2	3	1	3	1	1	2	2	2	2	2	2	2	1	3	1	19	2	1	1	1	2	2	0	9	3	3	3	3	3	3	3	3	3	3	30	2	2	2	2	2	2	3	1	2	2	2
424	1	3	3	3	1	2	2	1	2	2	3	2	3	2	2	3	2	2	23	0	2	2	2	1	0	1	8	2	2	2	3	3	3	3	3	2	4	27	2	2	2	2	2	2	2	2	2	2	2
425	1	3	2	3	1	2	2	1	2	2	2	1	2	1	2	1	2	2	17	1	1	3	1	2	2	0	10	3	3	2	3	2	2	2	2	2	3	24	3	2	2	2	2	1	3	2	2	2	3
426	1	2	1	3	2	1	2	1	2	2	2	1	2	0	2	1	3	2	17	1	0	0	1	1	2	1	6	3	3	3	3	3	3	2	2	3	2	27	2	2	2	2	2	3	1	2	3	2	1
427	1	2	1	3	1	1	1	1	1	2	2	2	2	2	2	2	1	2	18	0	1	0	1	0	0	0	2	2	2	3	2	2	2	3	3	3	3	25	2	2	2	1	4	2	2	1	2	2	2
428	1	3	2	3	4	2	2	1	2	2	2	3	2	2	2	2	3	1	21	1	2	1	1	2	1	2	10	2	2	3	2	2	3	4	2	3	2	25	2	2	2	2	2	2	2	2	3	2	2
429	1	2	2	3	1	2	2	1	3	1	2	2	0	2	3	2	2	3	20	2	1	2	1	2	1	1	10	3	2	2	3	1	3	3	2	3	3	25	2	1	3	1	2	2	1	2	2	3	2
430	2	2	2	3	1	1	2	1	1	1	2	3	2	3	2	2	2	2	20	2	1	2	1	1	2	1	10	2	3	2	2	3	2	3	3	3	2	25	2	2	3	2	2	3	2	2	2	1	2
431	1	3	2	3	1	2	2	1	2	2	2	2	3	2	4	2	2	2	23	1	2	1	1	2	2	1	10	4	3	2	2	3	2	2	3	2	2	25	2	2	3	2	2	2	2	2	2	2	2
432	2	2	2	3	1	1	2	1	3	3	2	2	2	3	1	2	2	3	23	1	1	2	2	2	1	1	10	1	2	3	3	2	3	3	2	3	3	25	2	2	2	2	3	2	2	3	2	3	2
433	1	2	2	1	2	2	2	2	2	2	2	1	1	2	2	1	1	2	16	0	0	0	0	0	0	0	0	4	3	3	3	3	3	3	3	3	4	32	3	3	3	3	2	3	2	3	3	3	3
434	1	2	1	3	2	2	2	2	2	2	2	3	2	2	4	2	2	2	23	2	2	2	2	0	2	2	12	2	2	1	2	2	2	3	2	2	2	20	2	2	2	2	1	3	3	2	2	3	3
435	2	2	2	3	2	3	3	2	2	4	3	3	3	3	3	2	3	2	28	1	1	1	2	3	1	2	11	2	3	2	2	2	1	2	2	3	2	21	2	3	3	3	3	3	3	1	2	2	2
436	1	2	1	1	4	3	2	2	2	2	3	1	2	2	2	2	2	2	20	1	1	1	0	1	0	1	5	2	1	2	2	2	1	2	2	1	2	17	3	2	2	2	2	2	2	3	2	3	1
437	1	2	1	3	4	2	3	2	3	2	2	2	3	2	2	1	1	3	21	1	1	0	2	1	1	1	7	2	1	2	1	2	1	1	2	2	2	16	3	1	2	1	2	2	1	2	2	2	1
438	1	2	2	1	2	3	3	3	2	1	2	2	2	3	2	2	1	2	19	0	0	1	1	1	1	0	4	2	3	2	3	2	1	1	1	1	3	19	1	2	1	2	2	2	1	2	2	2	1
439	1	1	1	1	2	1	2	2	3	4	3	3	4	3	3	4	4	4	35	3	2	3	2	3	1	2	16	1	1	1	2	1	1	1	2	1	1	12	1	1	1	2	2	1	1	2	1	1	1
440	1	2	2	1	2	3	2	2	2	2	3	2	1	3	2	2	2	2	21	2	2	3	1	2	2	1	13	3	2	3	2	3	3	3	4	2	4	29	2	3	1	3	3	2	2	2	3	3	3
441	1	2	2	1	2	2	3	1	0	2	0	0	1	1	0	0	1	1	6	2	0	0	0	1	1	0	4	2	2	3	3	4	3	4	3	3	3	30	2	2	2	2	2	2	3	2	3	2	3
442	2	2	1	1	2	2	2	1	3	3	2	2	1	3	2	3	2	2	23	3	2	3	2	3	0	3	16	1	1	1	1	3	2	1	2	1	1	14	2	2	3	2	2	2	3	2	2	3	2
443	2	2	2	1	2	3	2	2	0	0	1	1	0	0	0	1	2	1	6	0	0	0	0	0	0	0	0	3	3	4	2	3	3	3	2	3	3	29	3	2	2	2	3	3	2	1	2	3	2
444	2	2	1	1	2	2	2	2	3	2	2	3	3	2	3	2	2	2	24	1	3	2	2	2	3	2	15	2	2	2	2	1	2	3	1	2	3	20	2	2	3	2	2	1	2	2	2	2	2
445	1	2	1	1	2	2	2	2	2	2	2	2	2	2	2	2	2	3	21	2	2	1	1	3	3	3	15	3	3	2	2	2	2	2	2	3	3	24	2	0	3	3	2	2	2	1	2	2	3
446	1	3	2	3	2	3	1	2	1	1	1	2	1	1	1	2	1	3	14	0	0	0	0	0	0	0	0	2	3	3	3	3	3	4	2	3	3	29	1	2	2	2	2	2	1	2	2	1	2
447	2	2	2	3	2	3	3	2	4	3	3	3	2	4	4	4	3	3	33	2	3	1	2	1	2	2	13	1	1	1	1	2	1	2	1	2	1	13	1	1	2	2	1	2	1	2	2	2	2
448	2	2	2	1	2	2	2	2	3	3	1	2	3	3	2	3	3	2	25	3	2	3	3	2	3	3	19	1	1	1	1	1	1	1	1	1	1	10	2	2	2	3	3	1	2	2	3	2	1
449	1	2	1	1	2	2	3	2	2	2	2	1	1	2	1	3	2	1	17	0	0	2	0	1	2	1	6	3	2	2	3	2	3	2	3	2	2	24	2	2	2	2	2	2	2	2	3	2	2
450	2	2	1	2	2	2	2	2	2	2	2	2	2	1	2	2	2	2	19	1	1	0	0	0	0	0	2	2	2	2	2	3	1	2	2	3	3	22	3	3	1	3	3	2	2	3	2	2	2
451	2	2	2	2	2	3	2	2	1	1	2	1	1	1	1	2	1	2	13	0	0	0	0	0	0	0	0	4	3	3	2	3	3	3	3	2	3	29	2	1	2	2	2	2	2	1	2	2	1
452	2	2	1	2	2	2	2	2	1	1	0	0	1	0	0	0	1	2	6	0	0	0	0	0	0	0	0	3	3	3	2	3	3	3	4	3	3	30	2	1	2	3	2	2	2	2	2	3	1
453	2	2	2	2	2	3	2	2	3	2	2	2	2	2	3	3	1	1	21	2	1	0	0	1	1	2	7	1	3	2	4	1	2	3	2	2	2	22	1	1	1	2	2	0	2	2	2	1	2
454	1	2	2	1	3	2	3	2	2	1	1	1	2	2	2	2	2	2	17	0	2	0	2	0	0	1	5	2	3	2	2	3	1	3	2	2	2	22	2	2	2	3	2	2	4	2	2	2	2
455	2	2	2	1	3	3	3	2	2	2	2	2	1	2	2	2	3	2	20	0	0	0	0	0	0	0	0	2	1	1	4	2	2	2	2	2	2	20	2	3	1	3	2	2	2	2	2	2	2
456	2	2	1	2	2	3	2	2	0	1	1	1	0	1	1	1	1	1	8	0	0	0	0	0	0	0	0	2	2	2	3	2	2	2	2	2	3	22	1	2	1	2	2	1	2	1	2	1	2
457	2	2	2	2	2	4	2	2	2	2	2	1	3	2	2	2	2	2	20	2	1	3	2	1	2	1	12	4	2	2	1	2	2	2	2	2	1	20	2	2	2	2	2	2	2	2	2	2	2
458	2	2	1	2	2	2	2	2	2	2	2	2	2	2	2	2	2	2	20	2	2	2	3	1	3	2	15	2	2	2	2	1	4	2	2	3	2	22	2	0	1	2	2	1	2	1	2	2	2
459	2	2	1	2	2	2	2	1	2	0	1	1	1	1	1	2	2	2	13	0	0	0	0	0	0	0	0	2	2	2	1	3	2	3	2	3	2	22	2	3	2	1	1	1	2	1	2	1	2
460	2	2	1	2	2	3	2	1	1	1	2	2	1	1	1	1	2	1	13	1	1	3	2	1	1	2	11	3	3	2	3	3	3	3	4	3	3	30	2	2	1	2	2	2	3	3	2	1	2
461	2	1	1	2	2	1	2	1	1	4	3	1	2	1	1	1	2	1	17	1	2	2	1	1	2	2	11	2	2	2	2	2	2	1	1	1	2	17	2	2	1	2	1	2	1	2	2	1	2
462	2	2	1	2	2	2	2	1	2	2	2	2	2	2	2	2	2	2	20	2	1	1	1	0	1	1	7	2	2	3	2	2	2	2	1	3	1	20	2	2	1	2	3	2	2	2	1	2	3
463	2	3	1	1	3	3	3	2	3	2	1	2	2	3	2	2	3	2	22	1	2	2	3	2	1	2	13	1	1	1	2	2	1	1	1	2	2	14	3	3	3	3	3	3	2	3	2	3	3
464	2	2	1	1	3	2	2	2	3	3	3	2	3	2	2	3	2	3	26	1	3	2	3	3	3	2	17	2	1	2	3	2	1	1	1	2	2	17	2	2	1	1	0	1	1	1	1	1	2
465	2	2	1	2	2	3	1	2	2	2	2	3	2	2	2	1	2	1	19	0	0	1	0	0	1	1	3	3	3	3	3	4	3	4	3	3	3	32	3	3	3	3	3	2	3	3	3	3	2
466	2	2	2	2	2	3	2	2	3	1	3	3	3	1	2	2	2	3	23	2	3	2	2	3	2	2	16	2	3	3	1	1	3	4	3	3	3	26	2	2	2	2	1	2	2	2	2	2	2
467	2	2	3	2	2	3	2	2	2	1	2	2	2	2	1	1	2	2	17	0	0	0	0	0	0	0	0	2	2	3	3	2	2	1	2	3	3	23	2	1	1	2	1	1	2	3	2	2	2
468	2	2	1	2	2	4	2	2	2	1	2	1	1	2	2	2	1	2	16	0	0	0	0	0	0	0	0	2	2	2	2	3	2	2	3	1	3	22	1	1	0	1	1	1	1	1	0	1	1
469	2	2	2	2	2	3	3	3	0	3	1	1	1	2	3	2	1	1	15	1	1	0	1	0	0	0	3	2	3	3	3	3	3	3	3	4	3	30	2	2	2	3	2	2	2	2	2	2	2
470	2	2	1	2	2	2	2	2	2	3	3	2	1	3	3	2	2	2	23	3	2	2	2	2	2	3	16	1	2	1	1	1	1	1	1	2	2	13	3	2	3	3	3	3	2	3	2	3	2
471	2	1	1	2	2	1	2	2	1	3	1	2	2	2	2	1	2	3	19	1	1	1	0	1	0	0	4	2	3	2	2	3	1	2	2	2	2	21	2	2	2	2	2	2	2	2	2	3	2
472	2	2	2	2	2	3	2	2	2	1	0	1	1	1	1	1	2	2	12	0	0	0	1	1	1	3	6	3	3	2	3	4	2	3	2	2	3	27	2	2	3	2	2	2	2	2	2	2	2
473	2	2	1	2	2	2	2	2	2	1	2	2	1	1	2	2	1	2	16	0	0	0	0	0	0	0	0	2	2	2	3	3	2	2	1	2	2	21	1	1	1	2	1	3	2	1	0	1	2
474	2	2	1	2	2	3	2	2	2	3	2	3	2	2	2	3	3	2	24	3	2	3	2	3	2	2	17	1	1	1	1	1	1	1	1	1	1	10	2	2	2	1	2	2	1	1	2	3	2
475	2	2	1	2	2	2	2	2	2	2	2	1	2	1	2	2	1	1	16	0	0	0	0	0	0	0	0	3	3	3	2	1	1	1	3	2	2	21	2	1	2	1	2	2	1	1	1	1	1
476	1	2	1	2	2	2	2	2	3	2	1	1	1	2	1	1	2	3	17	2	3	3	3	3	2	2	18	1	1	1	1	1	1	1	1	1	1	10	2	2	2	2	3	3	3	1	2	2	2
477	2	2	2	2	2	3	2	2	1	1	1	0	0	1	2	2	1	2	11	0	0	0	0	0	0	0	0	2	2	2	3	2	2	2	3	1	2	21	3	1	1	1	1	1	1	1	2	3	1
478	2	2	2	2	2	2	2	2	2	2	2	1	2	2	2	1	4	2	20	2	1	2	2	3	2	2	14	1	2	2	1	2	2	2	3	2	2	19	1	2	2	1	2	2	2	2	2	2	2
479	2	2	2	2	3	2	2	1	1	2	3	2	1	3	2	2	2	1	19	1	0	1	1	1	1	2	7	3	2	2	2	2	3	2	2	3	2	23	1	2	2	1	3	2	2	2	2	2	2
480	1	2	2	1	4	2	3	3	2	3	2	1	2	2	1	2	3	2	20	2	1	3	2	2	2	3	15	1	1	1	1	1	1	1	1	1	1	10	2	2	2	3	2	2	2	3	1	1	2
481	1	2	2	1	3	3	3	3	3	3	3	3	0	3	3	2	3	3	26	2	2	2	2	3	2	2	15	2	1	2	2	1	1	2	1	1	2	15	1	1	1	1	1	1	1	1	1	1	1
482	2	2	1	2	2	3	2	2	2	2	2	1	2	2	1	4	1	2	19	1	0	1	0	0	1	2	5	1	1	2	1	2	2	1	2	2	1	15	2	2	1	2	1	2	2	3	2	2	2
483	1	2	1	1	2	3	3	2	2	1	2	1	2	2	2	3	1	2	18	1	3	2	3	3	2	3	17	1	1	1	1	1	1	1	1	1	1	10	1	1	2	2	1	1	1	1	1	2	1
484	2	2	2	1	4	2	3	2	2	2	1	3	2	1	2	2	1	2	18	0	1	1	2	1	1	1	7	1	2	2	2	1	2	3	2	1	2	18	1	2	2	3	2	1	1	1	0	2	2
485	1	2	1	1	2	2	3	2	2	3	2	2	2	2	1	2	3	1	20	2	2	2	2	2	3	2	15	1	1	1	1	1	1	1	1	1	1	10	3	2	2	3	3	3	3	2	3	3	2
486	2	2	2	1	4	3	3	1	3	2	2	3	2	4	2	2	2	2	24	3	3	3	3	3	2	2	19	1	1	1	1	1	1	1	1	1	1	10	1	1	1	1	1	1	0	1	2	2	1
487	2	4	2	1	3	5	3	4	1	1	1	2	2	1	2	2	2	2	16	2	3	2	2	2	2	1	14	1	2	1	3	2	2	2	2	1	1	17	2	1	2	2	3	2	0	1	2	2	2
488	2	2	2	2	2	3	2	1	2	2	2	1	3	1	2	2	2	2	19	2	2	2	3	2	2	2	15	1	1	1	1	1	1	1	1	1	1	10	1	2	2	2	2	2	2	2	1	2	2
489	2	2	2	2	2	3	2	1	2	2	2	3	4	1	3	2	2	3	24	2	2	3	3	3	2	3	18	1	1	1	1	1	1	1	1	1	1	10	3	2	1	3	1	3	2	3	2	4	3
490	2	1	1	2	2	2	2	1	1	1	2	2	0	2	1	1	2	1	13	0	1	0	1	0	1	2	5	3	3	3	3	3	3	3	3	3	3	30	2	2	2	2	2	3	2	2	2	2	3
491	2	2	2	2	2	3	3	2	3	2	1	2	1	2	2	3	2	2	20	2	1	2	1	2	1	1	10	2	3	3	2	1	2	2	2	2	1	20	2	2	2	2	2	2	1	2	2	2	2
492	2	2	1	2	2	3	2	2	2	2	2	3	2	3	2	2	2	2	22	3	0	1	2	2	2	2	12	2	2	2	2	1	2	2	2	2	2	19	2	2	3	3	3	2	2	2	2	2	2
493	2	2	1	2	2	2	1	2	3	2	3	3	1	2	2	3	3	2	24	2	1	3	3	2	3	2	16	1	1	1	1	1	1	1	1	1	1	10	3	3	2	2	2	2	3	2	2	3	2
494	2	2	2	2	2	4	2	2	3	3	2	2	3	3	2	2	2	2	24	2	2	3	3	2	3	3	18	1	1	1	1	1	1	1	1	1	1	10	2	2	1	2	2	1	2	2	1	1	2
495	2	2	2	2	2	4	2	1	1	1	2	2	1	2	2	1	2	2	16	2	2	2	1	2	2	2	13	3	2	3	3	3	4	3	3	3	3	30	2	2	2	2	2	2	2	2	2	2	2
496	2	2	2	2	2	3	2	2	3	2	2	2	2	2	2	1	2	3	21	2	3	2	2	0	2	2	13	1	4	2	2	1	3	2	2	2	2	21	2	2	2	1	2	2	2	2	2	2	2
497	2	2	2	2	2	3	3	2	2	2	2	3	2	2	2	1	2	2	20	2	2	3	2	2	1	3	15	2	3	2	1	2	3	2	1	2	2	20	1	0	1	0	1	2	0	2	1	2	2
498	2	2	1	2	2	2	3	2	2	3	2	2	2	2	2	2	2	2	21	2	1	1	1	1	0	2	8	2	2	2	3	3	1	1	2	2	2	20	2	1	1	2	2	1	2	2	2	2	2
499	2	3	2	1	2	3	3	2	0	2	2	2	2	1	2	1	2	2	16	1	1	1	1	1	0	2	7	2	2	2	2	2	2	2	2	2	1	19	1	1	2	2	1	2	2	2	2	1	2
500	2	3	2	1	2	5	3	2	1	1	2	2	2	1	1	1	2	2	15	1	1	1	1	1	0	2	7	3	3	3	2	3	3	2	3	3	4	29	2	1	1	2	1	1	1	2	1	1	1
501	2	3	2	2	2	5	3	2	2	2	2	2	2	2	2	2	2	2	20	2	2	3	2	2	3	3	17	2	2	2	2	2	2	2	1	1	1	17	1	2	2	2	2	1	1	1	1	1	2
502	2	3	2	2	2	4	3	2	1	2	2	1	2	1	1	2	2	3	17	2	1	2	1	1	1	1	9	2	2	2	2	2	2	2	2	2	2	20	1	2	2	2	2	2	1	2	2	2	1
503	1	2	1	2	2	2	3	2	2	2	2	2	3	2	2	2	2	3	22	3	3	3	2	3	3	3	20	1	1	1	1	1	1	1	1	1	1	10	3	3	3	3	3	2	3	2	2	2	2
504	2	2	1	2	2	3	3	2	1	3	1	2	2	3	2	2	2	2	20	2	3	3	3	2	2	3	18	4	3	3	3	3	2	3	3	3	3	30	2	2	1	2	1	1	1	1	1	1	1
505	1	2	3	2	2	3	2	2	1	2	2	3	2	2	2	2	2	1	19	2	2	3	1	3	2	2	15	1	1	1	1	1	1	1	1	1	1	10	2	3	3	3	3	3	2	2	3	1	3
506	2	2	2	2	2	2	3	2	3	4	3	3	3	3	4	3	3	3	32	3	3	3	3	2	3	3	20	1	1	1	1	1	1	1	1	1	1	10	1	1	2	2	2	2	1	2	1	1	1
507	2	2	1	2	2	3	3	2	2	3	4	3	2	3	4	3	4	4	32	3	3	3	2	2	3	2	18	1	1	1	1	2	1	1	1	1	2	12	2	2	3	3	3	3	3	3	3	3	2
508	2	2	1	2	2	2	2	2	1	0	2	2	2	2	2	1	2	2	16	0	0	1	0	0	0	0	1	1	1	1	2	2	2	3	1	2	2	17	1	0	0	0	0	1	1	2	1	1	1
509	2	2	1	2	2	3	2	2	2	2	2	2	2	2	2	2	2	2	20	3	2	2	3	2	2	3	17	1	1	1	1	1	1	1	1	1	2	11	2	2	2	2	2	2	2	3	2	2	2
510	2	2	2	2	2	4	2	2	2	2	3	2	2	2	2	1	2	2	20	0	0	0	0	0	0	0	0	2	3	3	2	4	3	4	3	3	3	30	2	2	2	2	2	2	2	3	2	2	2
511	2	1	1	2	2	1	1	1	2	1	2	3	2	2	2	2	2	2	20	2	1	1	2	1	1	2	10	1	2	3	2	2	4	1	1	2	2	20	2	2	2	2	2	2	3	1	2	2	2
512	2	1	2	2	2	2	1	1	2	2	2	2	3	3	2	2	3	1	22	2	2	3	1	3	1	3	15	2	1	1	1	1	1	2	1	2	1	13	2	2	2	3	2	3	2	2	3	2	2
513	2	2	1	2	2	2	2	2	2	2	1	2	2	2	2	1	2	2	18	1	2	2	0	2	1	0	8	3	4	4	3	3	3	2	2	3	3	30	2	2	2	2	2	1	3	2	1	1	0
514	1	2	1	2	1	2	2	2	2	2	1	2	2	2	2	1	1	1	16	1	1	1	1	2	0	1	7	2	2	3	2	1	2	3	3	2	2	22	1	1	1	1	2	2	2	1	1	2	1
515	2	2	1	2	2	2	2	1	2	2	3	2	2	3	2	2	2	1	21	1	2	1	3	2	2	1	12	1	1	1	1	1	1	1	1	1	1	10	2	3	2	3	3	2	2	2	3	3	3
516	2	1	1	2	2	1	2	2	3	2	4	3	2	3	2	2	2	2	25	1	3	1	1	2	2	3	13	1	1	1	1	1	1	1	1	1	1	10	1	1	0	0	0	2	1	0	2	1	1
517	2	2	2	2	2	3	2	1	1	2	2	2	2	3	2	2	3	3	22	1	2	3	3	2	2	1	14	4	4	3	4	2	3	4	2	2	3	31	4	3	1	3	2	2	2	2	3	2	1
518	2	2	1	2	2	3	2	2	2	2	2	2	2	2	2	2	2	2	20	1	3	2	1	1	1	3	12	3	3	3	3	3	3	2	3	4	3	30	2	2	2	2	3	3	2	3	3	3	2
519	2	2	2	1	2	2	3	2	0	1	2	1	0	1	1	1	1	1	9	0	0	0	0	0	0	0	0	3	3	3	3	3	3	2	3	3	3	29	0	0	1	1	2	1	1	1	1	2	1
520	2	2	2	2	2	3	3	2	1	1	2	3	2	3	2	2	1	3	20	2	2	2	1	1	0	2	10	3	2	3	2	1	2	2	2	1	2	20	2	2	1	1	1	1	1	1	2	1	1
521	2	2	2	2	2	3	2	2	2	2	1	2	2	2	2	1	2	2	18	1	1	1	0	1	0	1	5	3	3	2	3	2	2	3	2	2	2	24	2	2	2	3	2	2	2	2	1	2	2
522	2	3	3	1	2	5	2	2	2	1	2	2	2	2	1	2	2	2	18	0	0	0	0	1	0	0	1	3	3	1	3	4	3	3	3	4	3	30	1	2	2	2	1	2	2	2	3	1	2
523	2	2	2	1	3	2	2	2	2	2	2	1	2	2	1	2	1	1	16	0	0	0	0	0	0	0	0	2	3	3	3	2	2	3	3	3	2	26	1	2	2	2	2	2	2	1	2	3	2
524	2	2	1	2	2	2	2	1	2	3	3	3	2	3	2	2	2	2	24	2	3	1	1	3	3	2	15	1	1	1	1	1	1	1	1	1	1	10	2	2	1	1	1	2	2	2	2	1	2
525	2	2	3	2	2	4	2	2	2	2	2	2	2	2	1	2	1	2	18	0	0	0	0	0	0	0	0	3	3	2	2	1	2	2	1	3	2	21	1	2	1	2	2	1	2	2	1	1	1
526	1	3	2	1	3	3	2	3	3	2	2	3	3	2	3	2	2	2	24	2	2	3	3	2	3	3	18	1	1	1	1	1	1	1	1	1	1	10	2	2	2	1	2	2	2	2	2	2	2
527	2	2	2	1	2	3	3	2	2	2	2	2	2	2	1	2	2	3	20	2	1	2	2	2	3	3	15	3	3	1	2	2	4	3	2	1	2	23	2	3	1	2	2	2	2	2	3	2	2
528	2	3	2	3	2	4	2	2	1	2	1	2	2	2	2	1	1	1	15	0	1	0	1	0	0	0	2	2	2	3	2	3	2	2	3	2	3	24	2	2	3	3	2	2	2	2	2	3	2
529	2	2	1	3	2	4	2	1	2	2	2	2	2	2	2	2	1	1	18	1	1	0	1	2	2	1	8	2	4	3	2	2	3	2	3	4	1	26	1	2	2	1	2	2	2	1	2	2	2
530	1	2	2	3	1	2	1	1	2	2	0	2	3	2	2	1	3	2	19	0	0	0	1	1	0	0	2	3	2	2	1	2	3	3	2	2	4	24	2	2	2	2	2	2	2	1	2	2	1
531	1	3	2	3	1	2	2	1	1	1	1	2	2	0	2	2	2	1	14	0	0	0	0	0	0	0	0	2	2	3	4	3	3	2	1	2	3	25	2	2	2	2	2	2	2	2	3	2	3
532	1	3	2	3	1	2	2	1	1	2	1	2	2	2	2	2	4	2	20	1	2	1	2	1	2	1	10	1	1	3	1	2	1	1	1	2	1	14	2	2	2	2	3	2	3	2	2	2	2
533	1	2	3	3	1	2	2	1	1	2	1	3	2	1	2	3	1	1	17	2	1	1	0	1	1	0	6	2	2	2	3	2	2	3	3	3	3	25	2	2	2	2	1	2	1	2	2	2	2
534	2	2	2	3	1	2	2	1	1	1	2	2	3	1	1	3	1	1	16	0	1	1	1	1	1	0	5	3	3	2	3	2	3	1	3	3	2	25	2	2	2	3	3	3	2	2	3	1	2
535	1	3	2	3	1	2	2	1	2	2	2	3	2	2	2	2	2	2	21	2	1	1	2	1	1	2	10	2	1	1	1	2	1	2	2	1	1	14	1	2	1	4	2	3	2	2	4	2	3
536	1	3	2	3	1	2	2	1	2	2	2	2	2	2	1	1	2	2	18	3	2	0	0	2	1	3	11	1	2	3	2	2	2	2	2	2	2	20	2	3	2	2	1	1	3	3	3	2	3
537	1	3	3	3	1	2	2	1	2	1	2	2	0	2	2	2	2	2	17	0	2	1	1	0	1	1	6	3	4	2	3	2	2	2	3	1	3	25	2	3	1	2	2	2	2	2	3	2	2
538	1	2	2	3	1	2	2	1	2	2	2	2	1	1	2	3	2	2	19	2	2	0	1	2	1	1	9	3	3	3	3	3	2	2	1	2	2	24	2	3	2	2	2	3	2	2	2	2	3
539	2	2	2	3	1	2	2	1	2	1	2	3	1	2	1	2	2	2	18	0	2	0	2	1	1	2	8	1	2	3	1	2	2	2	2	2	3	20	2	2	2	1	3	2	2	1	3	2	2
540	1	3	3	3	1	2	2	1	2	2	2	2	2	2	2	2	2	1	19	1	1	1	1	1	2	1	8	3	2	2	2	3	3	2	2	2	3	24	2	1	2	2	2	2	2	2	2	2	2
541	1	3	2	3	1	2	2	1	2	0	1	2	2	1	2	2	2	1	15	0	0	0	0	0	0	0	0	2	2	2	3	1	2	3	2	3	2	22	1	3	2	2	2	3	2	2	2	2	2
542	1	2	3	2	1	2	1	1	2	3	2	2	2	2	2	2	3	2	22	2	2	1	2	1	2	1	11	1	1	1	1	1	1	1	1	1	1	10	1	2	2	2	2	2	1	1	2	1	2
543	2	2	2	2	1	3	1	1	2	3	2	2	3	1	2	2	3	2	22	2	2	3	2	1	2	2	14	1	1	1	1	1	1	1	1	1	1	10	2	2	1	2	1	1	2	1	2	2	2
[truncated: 22 more columns]
